# Supplementary material for: The InBIO Barcoding Initiative Database: DNA barcodes of Portuguese Hemiptera 01
Source: Biodivers Data J. 2021 Jul 29;9:e65314. doi: 10.3897/BDJ.9.e65314 (PMC8342393; doi:10.3897/BDJ.9.e65314)
Supplement: Supplementary material 1 — IBI - Hemiptera 01 library - Specimen details [file bdj-09-e65314-s001.txt]

processid	sampleid	recordID	catalognum	fieldnum	institution_storing	collection_code	bin_uri	phylum_taxID	phylum_name	class_taxID	class_name	order_taxID	order_name	family_taxID	family_name	subfamily_taxID	subfamily_name	genus_taxID	genus_name	species_taxID	species_name	subspecies_taxID	subspecies_name	identification_provided_by	identification_method	identification_reference	tax_note	voucher_status	tissue_type	collection_event_id	collectors	collectiondate_start	collectiondate_end	collectiontime	collection_note	site_code	sampling_protocol	lifestage	sex	reproduction	habitat	associated_specimens	associated_taxa	extrainfo	notes	lat	lon	coord_source	coord_accuracy
IBIHP001-19	INV00147	9988117	INV00147	INV00147	Research Center in Biodiversity and Genetic Resources		BOLD:ADS4825	20	Arthropoda	82	Insecta	133	Hemiptera	1297	Lygaeidae	4041	Lygaeinae	170952	Spilostethus	458210	Spilostethus saxatilis			J. M. Grosso-Silva				Vouchered:Registered Collection	Leg		J. M. Grosso-Silva							Adult								41.3283	-8.67276
IBIHP004-19	INV00310	9988120	INV00310	INV00310	Research Center in Biodiversity and Genetic Resources		BOLD:AAN1703	20	Arthropoda	82	Insecta	133	Hemiptera	160801	Notonectidae	501673	Notonectinae	198466	Notonecta	309858	Notonecta maculata			J. M. Grosso-Silva		Fabricius, 1794		Vouchered:Registered Collection	Leg		J. M. Grosso-Silva							Adult								41.5268	-6.9009
IBIHP010-19	INV00537	9988126	INV00537	INV00537	Research Center in Biodiversity and Genetic Resources		BOLD:ACB8347	20	Arthropoda	82	Insecta	133	Hemiptera	26328	Cicadellidae	177880	Cicadellinae	344826	Cicadella	377412	Cicadella viridis			J. M. Grosso-Silva		Linnaeus, 1758		Vouchered:Registered Collection	Leg		J. M. Grosso-Silva							Adult								41.2879	-6.87393
IBIHP011-19	INV00544	9988127	INV00544	INV00544	Research Center in Biodiversity and Genetic Resources		BOLD:ABX8897	20	Arthropoda	82	Insecta	133	Hemiptera	26328	Cicadellidae	177897	Idiocerinae	719831	Tremulicerus	924450	Tremulicerus fulgidus			J. M. Grosso-Silva				Vouchered:Registered Collection	Leg		J. M. Grosso-Silva							Adult								41.2879	-6.87393
IBIHP013-19	INV00620	9988129	INV00620	INV00620	Research Center in Biodiversity and Genetic Resources		BOLD:ADT8242	20	Arthropoda	82	Insecta	133	Hemiptera	71343	Pentatomidae	384149	Podopinae	380510	Graphosoma	740245	Graphosoma semipunctatum			J. M. Grosso-Silva				Vouchered:Registered Collection	Leg		J. M. Grosso-Silva							Adult	F							41.0905	-7.77216
IBIHP018-19	INV01258	9988134	INV01258	INV01258	Research Center in Biodiversity and Genetic Resources		BOLD:AAY8951	20	Arthropoda	82	Insecta	133	Hemiptera	170924	Pyrrhocoridae			365814	Pyrrhocoris	365815	Pyrrhocoris apterus			J. M. Grosso-Silva				Vouchered:Registered Collection	Leg		J. M. Grosso-Silva							Adult								41.3283	-8.67276
IBIHP021-19	INV03530	9988137	INV03530	INV03530	Research Center in Biodiversity and Genetic Resources		BOLD:AAL1328	20	Arthropoda	82	Insecta	133	Hemiptera	194687	Nepidae	501678	Ranatrinae	194688	Ranatra	198455	Ranatra linearis			Sonia AF Ferreira		Linnaeus, 1758		Vouchered:Registered Collection	Leg		Sonia Ferreira							Adult								37.2575	-8.62082
IBIHP024-19	INV03608	9988140	INV03608	INV03608	Research Center in Biodiversity and Genetic Resources		BOLD:ABV9616	20	Arthropoda	82	Insecta	133	Hemiptera	160808	Rhopalidae	365871	Rhopalinae	458200	Chorosoma	677964	Chorosoma schillingii			Ana Rita Goncalves				Vouchered:Registered Collection	Leg		Sonia Ferreira, Martin Corley, Ana Rita Goncalves							Adult								41.9052	-6.77572
IBIHP025-19	INV03741	9988141	INV03741	INV03741	Research Center in Biodiversity and Genetic Resources		BOLD:AAV0102	20	Arthropoda	82	Insecta	133	Hemiptera	1297	Lygaeidae	4041	Lygaeinae	170952	Spilostethus	303471	Spilostethus pandurus			Sonia AF Ferreira				Vouchered:Registered Collection	Leg		Sonia Ferreira, Vanessa Mata							Adult								41.0571	-6.90634
IBIHP028-19	INV04120	9988144	INV04120	INV04120	Research Center in Biodiversity and Genetic Resources		BOLD:AAU3346	20	Arthropoda	82	Insecta	133	Hemiptera	71343	Pentatomidae	80062	Pentatominae	169663	Nezara	169664	Nezara viridula			Sonia AF Ferreira		Linnaeus, 1758		Vouchered:Registered Collection	Leg		Sonia Ferreira, Vanessa Mata							Adult								41.0571	-6.90634
IBIHP029-19	INV02601	10591432	INV02601	INV02601	Research Center in Biodiversity and Genetic Resources		BOLD:ABV9616	20	Arthropoda	82	Insecta	133	Hemiptera	160808	Rhopalidae	365871	Rhopalinae	458200	Chorosoma	677964	Chorosoma schillingii			Pedro R. Sousa	Morphology			Vouchered:Registered Collection	Leg		Sonia Ferreira, Martin Corley, Rebecca Mateus, Luis Silva, Vanessa Mata							Adult								41.2867	-7.38317
IBIHP030-19	INV06293	10591433	INV06293	INV06293	Research Center in Biodiversity and Genetic Resources		BOLD:ADZ2301	20	Arthropoda	82	Insecta	133	Hemiptera	71343	Pentatomidae	80062	Pentatominae	373953	Eysarcoris	373954	Eysarcoris venustissimus			Pedro R. Sousa	Morphology			Vouchered:Registered Collection	Leg		Sonia Ferreira, Martin Corley, Rebecca Mateus, Luis Silva							Adult								40.3846	-7.7049
IBIHP031-19	INV06337	10591434	INV06337	INV06337	Research Center in Biodiversity and Genetic Resources		BOLD:ADZ2301	20	Arthropoda	82	Insecta	133	Hemiptera	71343	Pentatomidae	80062	Pentatominae	373953	Eysarcoris	373954	Eysarcoris venustissimus			Pedro R. Sousa	Morphology			Vouchered:Registered Collection	Leg		Sonia Ferreira, Martin Corley, Rebecca Mateus, Luis Silva							Adult								41.8393	-6.88971
IBIHP033-19	INV07148	10591436	INV07148	INV07148	Research Center in Biodiversity and Genetic Resources		BOLD:ABX4334	20	Arthropoda	82	Insecta	133	Hemiptera	87528	Coreidae	87529	Coreinae	373818	Syromastus	373819	Syromastus rhombeus			Pedro R. Sousa	Morphology	Linnaeus, 1767		Vouchered:Registered Collection	Leg		Sonia Ferreira, Daniel Oliveira, Pedro Lopes, Luis Silva							Adult								41.332	-7.25686
IBIHP034-19	INV07430	10591437	INV07430	INV07430	Research Center in Biodiversity and Genetic Resources		BOLD:AAY9133	20	Arthropoda	82	Insecta	133	Hemiptera	71343	Pentatomidae	384149	Podopinae	380510	Graphosoma	790850	Graphosoma italicum			Pedro R. Sousa	Morphology			Vouchered:Registered Collection	Leg		Sonia Ferreira, Martin Corley, Rebecca Mateus, Luis Silva							Adult								40.3846	-7.7049
IBIHP036-19	INV07921	10591439	INV07921	INV07921	Research Center in Biodiversity and Genetic Resources		BOLD:AAP3525	20	Arthropoda	82	Insecta	133	Hemiptera	71343	Pentatomidae	80062	Pentatominae	365869	Dolycoris	365870	Dolycoris baccarum			Pedro R. Sousa	Morphology			Vouchered:Registered Collection	Leg		Sonia Ferreira, Daniel Oliveira, Rebecca Mateus, Luis Silva							Adult								41.018	-6.93365
IBIHP037-19	INV07942	10591440	INV07942	INV07942	Research Center in Biodiversity and Genetic Resources		BOLD:ACY9011	20	Arthropoda	82	Insecta	133	Hemiptera	246662	Thaumastocoridae	743191	Thaumastocorinae	246663	Thaumastocoris	246664	Thaumastocoris peregrinus			Carlos Valente	Morphology	Carpintero and Dellapé, 2006		DNA/Tissue Vouchered Only	Leg		Catarina Goncalves							Nymph								40.6207	-8.56851
IBIHP038-19	INV07943	10591441	INV07943	INV07943	Research Center in Biodiversity and Genetic Resources		BOLD:ACY9011	20	Arthropoda	82	Insecta	133	Hemiptera	246662	Thaumastocoridae	743191	Thaumastocorinae	246663	Thaumastocoris	246664	Thaumastocoris peregrinus			Carlos Valente	Morphology	Carpintero and Dellapé, 2006		DNA/Tissue Vouchered Only	Leg		Catarina Goncalves							Nymph								40.6207	-8.56851
IBIHP042-20	INV00319	11291512	INV00319	INV00319	Research Center in Biodiversity and Genetic Resources		BOLD:AAN1521	20	Arthropoda	82	Insecta	133	Hemiptera	90114	Gerridae	90115	Gerrinae	170696	Aquarius	170878	Aquarius najas			J. M. Grosso-Silva	Morphology			Vouchered:Registered Collection	Leg		J. M. Grosso-Silva							Adult								41.6291	-6.8606
IBIHP043-20	INV00415	11291513	INV00415	INV00415	Research Center in Biodiversity and Genetic Resources		BOLD:AEC2693	20	Arthropoda	82	Insecta	133	Hemiptera	198446	Hydrometridae	327399	Hydrometrinae	198447	Hydrometra	198477	Hydrometra stagnorum			J. M. Grosso-Silva	Morphology	Linnaeus, 1758		Vouchered:Registered Collection	Leg		J. M. Grosso-Silva							Adult								41.6232	-6.5559
IBIHP044-20	INV00628	11291514	INV00628	INV00628	Research Center in Biodiversity and Genetic Resources		BOLD:AEC3215	20	Arthropoda	82	Insecta	133	Hemiptera	194687	Nepidae	501672	Nepinae	198453	Nepa	198454	Nepa cinerea			Sonia AF Ferreira	Morphology	Linnaeus, 1758		Vouchered:Registered Collection	Leg		J. M. Grosso-Silva							Adult								41.8388	-6.6973
IBIHP047-20	INV02959	11291517	INV02959	INV02959	Research Center in Biodiversity and Genetic Resources		BOLD:ADJ4404	20	Arthropoda	82	Insecta	133	Hemiptera	1221	Reduviidae	376948	Reduviinae	208146	Rhynocoris	976257	Rhynocoris cuspidatus			J. M. Grosso-Silva	Morphology			Vouchered:Registered Collection	Leg		Sonia Ferreira, Martin Corley, Rui Andrade							Adult								41.9052	-6.7757
IBIHP049-20	INV03552	11291519	INV03552	INV03552	Research Center in Biodiversity and Genetic Resources		BOLD:AAY9133	20	Arthropoda	82	Insecta	133	Hemiptera	71343	Pentatomidae	384149	Podopinae	380510	Graphosoma	790850	Graphosoma italicum			J. M. Grosso-Silva	Morphology			Vouchered:Registered Collection	Leg		Sonia Ferreira, Martin Corley, Ana Rita Goncalves							Adult								41.3441	-6.9204
IBIHP051-20	INV04125	11291521	INV04125	INV04125	Research Center in Biodiversity and Genetic Resources		BOLD:ACL0625	20	Arthropoda	82	Insecta	133	Hemiptera	170924	Pyrrhocoridae			965638	Scantius	965639	Scantius aegyptius			J. M. Grosso-Silva	Morphology			Vouchered:Registered Collection	Leg		Sonia Ferreira, Vanessa Mata							Adult								41.0571	-6.9063
IBIHP058-20	INV06764	11291528	INV06764	INV06764	Research Center in Biodiversity and Genetic Resources		BOLD:ABU6590	20	Arthropoda	82	Insecta	133	Hemiptera	198240	Rhyparochromidae	350296	Rhyparochrominae	350315	Eremocoris	976259	Eremocoris fenestratus			J. M. Grosso-Silva	Morphology			Vouchered:Registered Collection	Leg		Sonia Ferreira, Daniel Oliveira							Adult								41.3154	-7.2198
IBIHP059-20	INV06813	11291529	INV06813	INV06813	Research Center in Biodiversity and Genetic Resources		BOLD:AEC5973	20	Arthropoda	82	Insecta	133	Hemiptera	1221	Reduviidae	376948	Reduviinae	172587	Reduvius	172588	Reduvius personatus			J. M. Grosso-Silva	Morphology	Linnaeus, 1758		Vouchered:Registered Collection	Leg		Sonia Ferreira							Adult								41.2327	-7.0729
IBIHP060-20	INV06846	11291530	INV06846	INV06846	Research Center in Biodiversity and Genetic Resources		BOLD:ACD7499	20	Arthropoda	82	Insecta	133	Hemiptera	71343	Pentatomidae	80062	Pentatominae	380483	Carpocoris	522117	Carpocoris mediterraneus	967123	Carpocoris mediterraneus atlanticus	J. M. Grosso-Silva	Morphology			Vouchered:Registered Collection	Leg		Sonia Ferreira, Daniel Oliveira							Adult								41.332	-7.2569
IBIHP064-20	INV07328	11291534	INV07328	INV07328	Research Center in Biodiversity and Genetic Resources		BOLD:ADK7724	20	Arthropoda	82	Insecta	133	Hemiptera	380497	Stenocephalidae			380498	Dicranocephalus	790924	Dicranocephalus agilis			J. M. Grosso-Silva	Morphology			Vouchered:Registered Collection	Leg		Sonia Ferreira, Daniel Oliveira							Adult								41.3494	-7.2899
IBIHP066-20	INV07424	11291536	INV07424	INV07424	Research Center in Biodiversity and Genetic Resources		BOLD:ACB9437	20	Arthropoda	82	Insecta	133	Hemiptera	1297	Lygaeidae	4041	Lygaeinae	77256	Lygaeus	371756	Lygaeus equestris			J. M. Grosso-Silva	Morphology	Linnaeus, 1758		Vouchered:Registered Collection	Leg		Sonia Ferreira, Martin Corley							Adult								41.9057	-7.0304
IBIHP069-20	INV07688	11291539	INV07688	INV07688	Research Center in Biodiversity and Genetic Resources		BOLD:ACS3305	20	Arthropoda	82	Insecta	133	Hemiptera	71343	Pentatomidae	80062	Pentatominae	682448	Holcogaster	682449	Holcogaster fibulata			J. M. Grosso-Silva	Morphology			Vouchered:Registered Collection	Leg		Sonia Ferreira, Martin Corley							Adult	M							38.4725	-8.9857
IBIHP070-20	INV10253	11965757	INV10253	INV10253	Research Center in Biodiversity and Genetic Resources		BOLD:AAZ7767	20	Arthropoda	82	Insecta	133	Hemiptera	71343	Pentatomidae	80062	Pentatominae	365818	Pentatoma	365819	Pentatoma rufipes			J. M. Grosso-Silva	Morphology			Vouchered:Registered Collection	Leg		Sonia Ferreira, Martin Corley							Adult								41.921	-6.575
IBIHP073-20	INV10743	11965760	INV10743	RA0142	Research Center in Biodiversity and Genetic Resources		BOLD:AAZ3560	20	Arthropoda	82	Insecta	133	Hemiptera	160808	Rhopalidae	365871	Rhopalinae	170913	Stictopleurus	365873	Stictopleurus punctatonervosus			Rui Andrade	Morphology	Goeze, 1778		Vouchered:Registered Collection	Leg		Rui Andrade							Adult								41.399	-8.752
IBIHP074-20	INV10744	11965761	INV10744	RA0143	Research Center in Biodiversity and Genetic Resources		BOLD:ADJ8496	20	Arthropoda	82	Insecta	133	Hemiptera	208607	Dictyopharidae	214183	Dictyopharinae	214184	Dictyophara	377494	Dictyophara europaea			Rui Andrade	Morphology	(Linné, 1767)		Vouchered:Registered Collection	Leg		Rui Andrade							Adult								41.398	-8.753
IBIHP075-20	INV10749	11965762	INV10749	RA0154	Research Center in Biodiversity and Genetic Resources		BOLD:ACD6303	20	Arthropoda	82	Insecta	133	Hemiptera	71343	Pentatomidae	80062	Pentatominae	380483	Carpocoris	522117	Carpocoris mediterraneus	967123	Carpocoris mediterraneus atlanticus	Rui Andrade	Morphology			Vouchered:Registered Collection	Leg		Rui Andrade							Adult								41.395	-8.759
IBIHP078-20	INV08417	11966552	INV08417	INV08417	Research Center in Biodiversity and Genetic Resources		BOLD:AAB1850	20	Arthropoda	82	Insecta	133	Hemiptera	1272	Aphrophoridae	316919	Aphrophorinae	3989	Philaenus	25797	Philaenus spumarius				BOLD ID Engine	(Linné, 1758)		Vouchered:Registered Collection	Leg		Sonia Ferreira, Martin Corley, Pedro Brito Lopes							Adult								39.514	-8.917
IBIHP085-20	INV08587	11966559	INV08587	INV08587	Research Center in Biodiversity and Genetic Resources		BOLD:AEH0127	20	Arthropoda	82	Insecta	133	Hemiptera	1221	Reduviidae	190060	Stenopodainae	375324	Oncocephalus	992072	Oncocephalus gularis			J. M. Grosso-Silva	Morphology			Vouchered:Registered Collection	Leg		Sonia Ferreira, Martin Corley, Pedro Brito Lopes							Adult								38.109	-8.792
IBIHP086-20	INV08602	11966560	INV08602	INV08602	Research Center in Biodiversity and Genetic Resources		BOLD:AAH9369	20	Arthropoda	82	Insecta	133	Hemiptera	1332	Miridae	91235	Mirinae	202728	Phytocoris	202816	Phytocoris varipes				BOLD ID Engine	Boheman, 1852		Vouchered:Registered Collection	Leg		Sonia Ferreira, Martin Corley, Pedro Brito Lopes							Adult								38.086	-8.772
IBIHP088-20	INV08753	11966562	INV08753	INV08753	Research Center in Biodiversity and Genetic Resources		BOLD:AEE8716	20	Arthropoda	82	Insecta	133	Hemiptera	1221	Reduviidae	376948	Reduviinae	172587	Reduvius	172588	Reduvius personatus			J. M. Grosso-Silva	Morphology	Linnaeus, 1758		Vouchered:Registered Collection	Leg		Sonia Ferreira, Martin Corley							Adult								37.712	-8.753
IBIHP090-20	INV08816	11966564	INV08816	INV08816	Research Center in Biodiversity and Genetic Resources		BOLD:AAY9133	20	Arthropoda	82	Insecta	133	Hemiptera	71343	Pentatomidae	384149	Podopinae	380510	Graphosoma	790850	Graphosoma italicum			J. M. Grosso-Silva	Morphology			Vouchered:Registered Collection	Leg		Sonia Ferreira, Martin Corley, Pedro Brito Lopes							Adult								38.773	-9.465
IBIHP091-20	INV08914	11966565	INV08914	INV08914	Research Center in Biodiversity and Genetic Resources		BOLD:AAY9491	20	Arthropoda	82	Insecta	133	Hemiptera	71343	Pentatomidae	80062	Pentatominae	169661	Piezodorus	169662	Piezodorus lituratus			J. M. Grosso-Silva	Morphology	Fabricius, 1794		Vouchered:Registered Collection	Leg		Sonia Ferreira, Martin Corley							Adult								38.475	-8.994
IBIHP104-20	INV00631	11973400	INV00631	INV00631	Research Center in Biodiversity and Genetic Resources		BOLD:AEE8147	20	Arthropoda	82	Insecta	133	Hemiptera	755789	Potamocoridae	374915	Naucorinae	353893	Naucoris	975004	Naucoris maculatus			J. M. Grosso-Silva	Morphology			Vouchered:Registered Collection	Leg		Jose Manuel Grosso-Silva							Adult								41.149	-7.778
IBIHP106-20	INV00836	11973402	INV00836	INV00836	Research Center in Biodiversity and Genetic Resources		BOLD:ACA7025	20	Arthropoda	82	Insecta	133	Hemiptera	160807	Berytidae	365883	Berytinae	365884	Berytinus	484611	Berytinus montivagus			J. M. Grosso-Silva	Morphology			Vouchered:Registered Collection	Leg		Jose Manuel Grosso-Silva & Rui Andrade							Adult								41.4551	-6.5921
IBIHP107-20	INV00854	11973403	INV00854	INV00854	Research Center in Biodiversity and Genetic Resources		BOLD:ABW6633	20	Arthropoda	82	Insecta	133	Hemiptera	26328	Cicadellidae	109709	Iassinae	463394	Iassus	463395	Iassus lanio				BOLD ID Engine	Linnaeus 1761		Vouchered:Registered Collection	Leg		Jose Manuel Grosso-Silva & Rui Andrade							Adult								41.4551	-6.5921
IBIHP109-20	INV02255	11973405	INV02255	INV02255	Research Center in Biodiversity and Genetic Resources		BOLD:AEE5516	20	Arthropoda	82	Insecta	133	Hemiptera	208607	Dictyopharidae			992085	Almana	992086	Almana longipes			J. M. Grosso-Silva	Morphology			Vouchered:Registered Collection	Leg		Sonia Ferreira, Martin Corley, Ana Rita Goncalves															40.3932	-7.6009
IBIHP111-20	INV02906	11973407	INV02906	INV02906	Research Center in Biodiversity and Genetic Resources		BOLD:AAY9075	20	Arthropoda	82	Insecta	133	Hemiptera	71393	Nabidae	350312	Nabinae	350313	Himacerus	380442	Himacerus mirmicoides			J. M. Grosso-Silva	Morphology			Vouchered:Registered Collection	Leg		Sonia Ferreira, Martin Corley, Rui Andrade															41.4218	-7.0029
IBIHP113-20	INV02960	11973409	INV02960	INV02960	Research Center in Biodiversity and Genetic Resources		BOLD:AEE2078	20	Arthropoda	82	Insecta	133	Hemiptera	71343	Pentatomidae	80062	Pentatominae	202798	Aelia	807284	Aelia rostrata			J. M. Grosso-Silva	Morphology			Vouchered:Registered Collection	Leg		Sonia Ferreira, Martin Corley, Rui Andrade							Adult	F							41.9052	-6.7757
IBIHP116-20	INV03590	11973412	INV03590	INV03590	Research Center in Biodiversity and Genetic Resources		BOLD:ACB1978	20	Arthropoda	82	Insecta	133	Hemiptera	160798	Corixidae	262595	Corixinae	166314	Sigara	371611	Sigara nigrolineata				BOLD ID Engine			Vouchered:Registered Collection	Leg		Sonia Ferreira, Martin Corley, Ana Rita Goncalves															41.591	-6.5612
IBIHP117-20	INV05324	11973413	INV05324	INV05324	Research Center in Biodiversity and Genetic Resources		BOLD:ACQ4286	20	Arthropoda	82	Insecta	133	Hemiptera	1289	Cicadidae	535546	Cicadettinae	656314	Tettigettalna	656320	Tettigettalna estrellae				BOLD ID Engine			Vouchered:Registered Collection	Leg		Sonia Ferreira, Martin Corley															40.3728	-7.5163
IBIHP119-20	INV06213	11973415	INV06213	INV06213	Research Center in Biodiversity and Genetic Resources		BOLD:AAY9089	20	Arthropoda	82	Insecta	133	Hemiptera	1332	Miridae	91235	Mirinae	202725	Stenodema	365866	Stenodema laevigata				BOLD ID Engine			Vouchered:Registered Collection	Leg		Sonia Ferreira, Martin Corley															40.8594	-8.2884
IBIHP120-20	INV06214	11973416	INV06214	INV06214	Research Center in Biodiversity and Genetic Resources		BOLD:AAZ9600	20	Arthropoda	82	Insecta	133	Hemiptera	87528	Coreidae			992087	Haploprocta	992088	Haploprocta sulcicornis			J. M. Grosso-Silva	Morphology			Vouchered:Registered Collection	Leg		Sonia Ferreira, Martin Corley															40.8594	-8.2884
IBIHP125-20	INV06292	11973421	INV06292	INV06292	Research Center in Biodiversity and Genetic Resources		BOLD:ACP8681	20	Arthropoda	82	Insecta	133	Hemiptera	1163	Membracidae	388596	Centrotinae	406638	Centrotus	406639	Centrotus cornutus			J. M. Grosso-Silva	Morphology			Vouchered:Registered Collection	Leg		Sonia Ferreira, Martin Corley															40.3846	-7.7049
IBIHP131-20	INV06758	11973427	INV06758	INV06758	Research Center in Biodiversity and Genetic Resources		BOLD:AAN0795	20	Arthropoda	82	Insecta	133	Hemiptera	160798	Corixidae	262595	Corixinae	198456	Hesperocorixa	255512	Hesperocorixa sahlbergi				BOLD ID Engine			Vouchered:Registered Collection	Leg		Sonia Ferreira, Daniel Oliveira															41.3154	-7.2198
IBIHP135-20	INV06812	11973431	INV06812	INV06812	Research Center in Biodiversity and Genetic Resources		BOLD:AEE2078	20	Arthropoda	82	Insecta	133	Hemiptera	71343	Pentatomidae	80062	Pentatominae	202798	Aelia	807284	Aelia rostrata			J. M. Grosso-Silva	Morphology			Vouchered:Registered Collection	Leg		Sonia Ferreira, Martin Corley							Adult	M							41.2327	-7.0729
IBIHP144-20	INV07326	11973440	INV07326	INV07326	Research Center in Biodiversity and Genetic Resources		BOLD:ADX9400	20	Arthropoda	82	Insecta	133	Hemiptera	195616	Cydnidae	388592	Cydninae	199902	Macroscytus	951474	Macroscytus brunneus			J. M. Grosso-Silva	Morphology			Vouchered:Registered Collection	Leg		Sonia Ferreira, Daniel Oliveira							Adult	M							41.3494	-7.2899
IBIHP145-20	INV07329	11973441	INV07329	INV07329	Research Center in Biodiversity and Genetic Resources		BOLD:ADX9400	20	Arthropoda	82	Insecta	133	Hemiptera	195616	Cydnidae	388592	Cydninae	199902	Macroscytus	951474	Macroscytus brunneus			J. M. Grosso-Silva	Morphology			Vouchered:Registered Collection	Leg		Sonia Ferreira, Daniel Oliveira							Adult	M							41.3494	-7.2899
IBIHP150-20	INV07428	11973446	INV07428	INV07428	Research Center in Biodiversity and Genetic Resources		BOLD:AAY9089	20	Arthropoda	82	Insecta	133	Hemiptera	1332	Miridae	91235	Mirinae	202725	Stenodema	365866	Stenodema laevigata				BOLD ID Engine			Vouchered:Registered Collection	Leg		Sonia Ferreira, Martin Corley															41.9057	-7.0304
IBIHP169-20	INV07923	11973465	INV07923	INV07923	Research Center in Biodiversity and Genetic Resources		BOLD:AAY8936	20	Arthropoda	82	Insecta	133	Hemiptera	1332	Miridae	82758	Phylinae	198338	Psallus	380501	Psallus ambiguus				BOLD ID Engine			Vouchered:Registered Collection	Leg		Sonia Ferreira, Martin Corley							Adult								41.018	-6.9337
IBIHP179-20	INV08568	11973475	INV08568	INV08568	Research Center in Biodiversity and Genetic Resources		BOLD:ADN9562	20	Arthropoda	82	Insecta	133	Hemiptera	26328	Cicadellidae	719834	Dorycephalinae	719835	Eupelix	719836	Eupelix cuspidata				BOLD ID Engine			Vouchered:Registered Collection	Leg		Sonia Ferreira, Martin Corley															38.1089	-8.7923
IBIHP182-20	INV09012	11973478	INV09012	INV09012	Research Center in Biodiversity and Genetic Resources		BOLD:AEE6925	20	Arthropoda	82	Insecta	133	Hemiptera	1272	Aphrophoridae	316919	Aphrophorinae	198946	Aphrophora	198947	Aphrophora alni				BOLD ID Engine	(Fallén, 1805)		Vouchered:Registered Collection	Leg		Sonia Ferreira, Martin Corley															41.3992	-8.7523
IBIHP183-21	INV00638	12600504	INV00638	INV00638	Private Collection of J.M. Grosso-Silva		BOLD:AAJ7097	20	Arthropoda	82	Insecta	133	Hemiptera	77281	Flatidae	177883	Flatinae	177916	Siphanta	247931	Siphanta acuta				BOLD ID Engine	Walker, 1851		Vouchered:Registered Collection	Leg		Diogo Correia															41.1591	-8.6588
IBIHP184-21	INV00874	12600505	INV00874	INV00874	Research Center in Biodiversity and Genetic Resources		BOLD:ADG5371	20	Arthropoda	82	Insecta	133	Hemiptera	160798	Corixidae	262595	Corixinae	455307	Paracorixa	455308	Paracorixa concinna				BOLD ID Engine			Vouchered:Registered Collection	Leg		J. M. Grosso-Silva & Rui Andrade							Adult								41.4551	-6.5921
IBIHP186-21	INV01286	12600507	INV01286	INV01286	Research Center in Biodiversity and Genetic Resources		BOLD:ABZ2225	20	Arthropoda	82	Insecta	133	Hemiptera	160800	Acanthosomatidae	350309	Acanthosomatinae	165124	Elasmostethus	372466	Elasmostethus interstinctus				BOLD ID Engine	Linnaeus, 1758		Vouchered:Registered Collection	Leg		Sonia Ferreira, Martin Corley, Ana Rita Goncalves															40.3145	-7.5582
IBIHP193-21	INV07220	12600514	INV07220	INV07220	Research Center in Biodiversity and Genetic Resources		BOLD:ABY1518	20	Arthropoda	82	Insecta	133	Hemiptera	168666	Delphacidae	177909	Delphacinae	193261	Laodelphax	493722	Laodelphax striatella				BOLD ID Engine	(Fallén, 1826)		Vouchered:Registered Collection	Leg		Sonia Ferreira, Martin Corley															39.8215	-6.9734
IBIHP195-21	INV07442	12600516	INV07442	INV07442	Research Center in Biodiversity and Genetic Resources		BOLD:ADM8543	20	Arthropoda	82	Insecta	133	Hemiptera	1332	Miridae	87530	Orthotylinae	373955	Heterocordylus	464455	Heterocordylus tibialis				BOLD ID Engine			Vouchered:Registered Collection	Leg		Sonia Ferreira, Martin Corley															41.8464	-6.7527
IBIHP002-19	INV00179	9988118	INV00179	INV00179	Research Center in Biodiversity and Genetic Resources		BOLD:ABX7003	20	Arthropoda	82	Insecta	133	Hemiptera	195616	Cydnidae	388592	Cydninae	880199	Cydnus	880200	Cydnus aterrimus			J. M. Grosso-Silva				Vouchered:Registered Collection	Leg		J. M. Grosso-Silva							Adult								41.27	-7.75
IBIHP003-19	INV00189	9988119	INV00189	INV00189	Research Center in Biodiversity and Genetic Resources		BOLD:ABX4334	20	Arthropoda	82	Insecta	133	Hemiptera	87528	Coreidae	87529	Coreinae	373818	Syromastus	373819	Syromastus rhombeus			J. M. Grosso-Silva		Linnaeus, 1767		Vouchered:Registered Collection	Leg		J. M. Grosso-Silva							Adult								41.1672	-8.60435
IBIHP005-19	INV00312	9988121	INV00312	INV00312	Research Center in Biodiversity and Genetic Resources		BOLD:ABA5309	20	Arthropoda	82	Insecta	133	Hemiptera	160798	Corixidae	262595	Corixinae	166314	Sigara	400553	Sigara venusta							Vouchered:Registered Collection	Leg		J. M. Grosso-Silva							Adult								41.5268	-6.9009
IBIHP006-19	INV00354	9988122	INV00354	INV00354	Research Center in Biodiversity and Genetic Resources		BOLD:ACB1756	20	Arthropoda	82	Insecta	133	Hemiptera	90114	Gerridae	90115	Gerrinae	90116	Gerris	166212	Gerris gibbifer			J. M. Grosso-Silva				Vouchered:Registered Collection	Leg		J. M. Grosso-Silva							Adult	F							41.4887	-6.42559
IBIHP007-19	INV00378	9988123	INV00378	INV00378	Research Center in Biodiversity and Genetic Resources		BOLD:AAN1703	20	Arthropoda	82	Insecta	133	Hemiptera	160801	Notonectidae	501673	Notonectinae	198466	Notonecta	309858	Notonecta maculata			J. M. Grosso-Silva		Fabricius, 1794		Vouchered:Registered Collection	Leg		J. M. Grosso-Silva							Adult								41.6431	-6.34377
IBIHP008-19	INV00384	9988124	INV00384	INV00384	Research Center in Biodiversity and Genetic Resources		BOLD:AAI7450	20	Arthropoda	82	Insecta	133	Hemiptera	90114	Gerridae	90115	Gerrinae	170696	Aquarius	198443	Aquarius paludum			J. M. Grosso-Silva				Vouchered:Registered Collection	Leg		J. M. Grosso-Silva							Adult	M							41.6431	-6.34377
IBIHP009-19	INV00399	9988125	INV00399	INV00399	Research Center in Biodiversity and Genetic Resources		BOLD:ACB1756	20	Arthropoda	82	Insecta	133	Hemiptera	90114	Gerridae	90115	Gerrinae	90116	Gerris	166212	Gerris gibbifer			J. M. Grosso-Silva				Vouchered:Registered Collection	Leg		J. M. Grosso-Silva							Adult	M							41.6082	-6.39256
IBIHP014-19	INV00676	9988130	INV00676	INV00676	Research Center in Biodiversity and Genetic Resources		BOLD:AAG8727	20	Arthropoda	82	Insecta	133	Hemiptera	71343	Pentatomidae	80062	Pentatominae	350294	Palomena	350295	Palomena prasina			J. M. Grosso-Silva				Vouchered:Registered Collection	Leg		J. M. Grosso-Silva							Adult								40.6177	-8.60471
IBIHP015-19	INV00681	9988131	INV00681	INV00681	Research Center in Biodiversity and Genetic Resources		BOLD:AAN1703	20	Arthropoda	82	Insecta	133	Hemiptera	160801	Notonectidae	501673	Notonectinae	198466	Notonecta	309858	Notonecta maculata			J. M. Grosso-Silva		Fabricius, 1794		Vouchered:Registered Collection	Leg		J. M. Grosso-Silva							Adult								41.3408	-6.96029
IBIHP016-19	INV00744	9988132	INV00744	INV00744	Research Center in Biodiversity and Genetic Resources		BOLD:AAL1328	20	Arthropoda	82	Insecta	133	Hemiptera	194687	Nepidae	501678	Ranatrinae	194688	Ranatra	198455	Ranatra linearis			J. M. Grosso-Silva		Linnaeus, 1758		Vouchered:Registered Collection	Leg		J. M. Grosso-Silva							Adult								41.8388	-6.69727
IBIHP017-19	INV00745	9988133	INV00745	INV00745	Research Center in Biodiversity and Genetic Resources		BOLD:AAL1328	20	Arthropoda	82	Insecta	133	Hemiptera	194687	Nepidae	501678	Ranatrinae	194688	Ranatra	198455	Ranatra linearis			J. M. Grosso-Silva		Linnaeus, 1758		Vouchered:Registered Collection	Leg		J. M. Grosso-Silva							Adult								41.6431	-6.34377
IBIHP019-19	INV02935	9988135	INV02935	INV02935	Research Center in Biodiversity and Genetic Resources		BOLD:ACB8347	20	Arthropoda	82	Insecta	133	Hemiptera	26328	Cicadellidae	177880	Cicadellinae	344826	Cicadella	377412	Cicadella viridis			Sonia AF Ferreira		Linnaeus, 1758		Vouchered:Registered Collection	Leg		Sonia Ferreira, Martin Corley, Rui Andrade							Adult								41.3441	-6.92036
IBIHP020-19	INV03529	9988136	INV03529	INV03529	Research Center in Biodiversity and Genetic Resources		BOLD:AAL1328	20	Arthropoda	82	Insecta	133	Hemiptera	194687	Nepidae	501678	Ranatrinae	194688	Ranatra	198455	Ranatra linearis			Sonia AF Ferreira		Linnaeus, 1758		Vouchered:Registered Collection	Leg		Sonia Ferreira							Adult								37.2575	-8.62082
IBIHP022-19	INV03531	9988138	INV03531	INV03531	Research Center in Biodiversity and Genetic Resources		BOLD:AAL1328	20	Arthropoda	82	Insecta	133	Hemiptera	194687	Nepidae	501678	Ranatrinae	194688	Ranatra	198455	Ranatra linearis			Sonia AF Ferreira		Linnaeus, 1758		Vouchered:Registered Collection	Leg		Sonia Ferreira							Adult								37.2575	-8.62082
IBIHP023-19	INV03554	9988139	INV03554	INV03554	Research Center in Biodiversity and Genetic Resources		BOLD:AAY8964	20	Arthropoda	82	Insecta	133	Hemiptera	71343	Pentatomidae	80062	Pentatominae	169659	Rhaphigaster	169660	Rhaphigaster nebulosa			Ana Rita Goncalves				Vouchered:Registered Collection	Leg		Sonia Ferreira, Martin Corley, Ana Rita Goncalves							Adult								41.3441	-6.92036
IBIHP026-19	INV03969	9988142	INV03969	INV03969	Research Center in Biodiversity and Genetic Resources		BOLD:AAU3346	20	Arthropoda	82	Insecta	133	Hemiptera	71343	Pentatomidae	80062	Pentatominae	169663	Nezara	169664	Nezara viridula			Sonia AF Ferreira		Linnaeus, 1758		Vouchered:Registered Collection	Leg		Sonia Ferreira, Martin Corley, Ana Rita Goncalves							Adult								40.3846	-7.7049
IBIHP027-19	INV04074	9988143	INV04074	INV04074	Research Center in Biodiversity and Genetic Resources		BOLD:AAZ7767	20	Arthropoda	82	Insecta	133	Hemiptera	71343	Pentatomidae	80062	Pentatominae	365818	Pentatoma	365819	Pentatoma rufipes			Sonia AF Ferreira				Vouchered:Registered Collection	Leg		Sonia Ferreira, Martin Corley, Ana Rita Goncalves							Adult								41.9052	-6.77572
IBIHP032-19	INV06470	10591435	INV06470	INV06470	Research Center in Biodiversity and Genetic Resources		BOLD:AAY8951	20	Arthropoda	82	Insecta	133	Hemiptera	170924	Pyrrhocoridae			365814	Pyrrhocoris	365815	Pyrrhocoris apterus			Pedro R. Sousa	Morphology			Vouchered:Registered Collection	Leg		Sonia Ferreira, Daniel Oliveira, Pedro Lopes, Luis Silva							Adult								41.3494	-7.28993
IBIHP035-19	INV07432	10591438	INV07432	INV07432	Research Center in Biodiversity and Genetic Resources		BOLD:ADZ2301	20	Arthropoda	82	Insecta	133	Hemiptera	71343	Pentatomidae	80062	Pentatominae	373953	Eysarcoris	373954	Eysarcoris venustissimus			Pedro R. Sousa	Morphology			Vouchered:Registered Collection	Leg		Sonia Ferreira, Martin Corley, Rebecca Mateus, Luis Silva							Adult								40.3846	-7.7049
IBIHP039-20	INV00142	11291509	INV00142	INV00142	Research Center in Biodiversity and Genetic Resources		BOLD:AAU3346	20	Arthropoda	82	Insecta	133	Hemiptera	71343	Pentatomidae	80062	Pentatominae	169663	Nezara	169664	Nezara viridula			J. M. Grosso-Silva	Morphology	Linnaeus, 1758		Vouchered:Registered Collection	Leg		J. M. Grosso-Silva							Adult	M							41.3283	-8.6728
IBIHP040-20	INV00158	11291510	INV00158	INV00158	Research Center in Biodiversity and Genetic Resources		BOLD:ACA7307	20	Arthropoda	82	Insecta	133	Hemiptera	87528	Coreidae	365816	Pseudophloeinae	371660	Ceraleptus	453604	Ceraleptus lividus			J. M. Grosso-Silva	Morphology	Stein, 1858		Vouchered:Registered Collection	Leg		J. M. Grosso-Silva							Adult	M							41.3283	-8.6728
IBIHP041-20	INV00165	11291511	INV00165	INV00165	Research Center in Biodiversity and Genetic Resources		BOLD:AEC3215	20	Arthropoda	82	Insecta	133	Hemiptera	194687	Nepidae	501672	Nepinae	198453	Nepa	198454	Nepa cinerea			J. M. Grosso-Silva	Morphology	Linnaeus, 1758		Vouchered:Registered Collection	Leg		J. M. Grosso-Silva							Adult								41.1591	-8.6588
IBIHP045-20	INV02496	11291515	INV02496	INV02496	Research Center in Biodiversity and Genetic Resources		BOLD:AEC3215	20	Arthropoda	82	Insecta	133	Hemiptera	194687	Nepidae	501672	Nepinae	198453	Nepa	198454	Nepa cinerea			Sonia AF Ferreira	Morphology	Linnaeus, 1758		Vouchered:Registered Collection	Leg		Sonia Ferreira, Martin Corley, Rui Andrade							Adult								41.3864	-6.355
IBIHP046-20	INV02955	11291516	INV02955	INV02955	Research Center in Biodiversity and Genetic Resources		BOLD:AEC5811	20	Arthropoda	82	Insecta	133	Hemiptera	71366	Cercopidae	299509	Cercopinae	348681	Cercopis	508392	Cercopis intermedia			J. M. Grosso-Silva	Morphology	Kirschbaum, 1868		Vouchered:Registered Collection	Leg		Sonia Ferreira, Martin Corley, Rui Andrade							Adult
IBIHP048-20	INV03281	11291518	INV03281	INV03281	Research Center in Biodiversity and Genetic Resources		BOLD:AAN1703	20	Arthropoda	82	Insecta	133	Hemiptera	160801	Notonectidae	501673	Notonectinae	198466	Notonecta	309858	Notonecta maculata			J. M. Grosso-Silva	Morphology	Fabricius, 1794		Vouchered:Registered Collection	Leg									Adult
IBIHP050-20	INV03659	11291520	INV03659	INV03659	Research Center in Biodiversity and Genetic Resources		BOLD:ABZ2225	20	Arthropoda	82	Insecta	133	Hemiptera	160800	Acanthosomatidae	350309	Acanthosomatinae	165124	Elasmostethus	372466	Elasmostethus interstinctus			J. M. Grosso-Silva	Morphology	Linnaeus, 1758		Vouchered:Registered Collection	Leg		Sonia Ferreira, Martin Corley, Ana Rita Goncalves							Adult	F							41.9792	-6.7938
IBIHP052-20	INV04363	11291522	INV04363	INV04363	Research Center in Biodiversity and Genetic Resources		BOLD:ABW9378	20	Arthropoda	82	Insecta	133	Hemiptera	87528	Coreidae	87529	Coreinae	468427	Enoplops	468428	Enoplops scapha			J. M. Grosso-Silva	Morphology	Fabricius, 1794		Vouchered:Registered Collection	Leg		Sonia Ferreira							Adult								41.2157	-7.441
IBIHP053-20	INV06334	11291523	INV06334	INV06334	Research Center in Biodiversity and Genetic Resources		BOLD:ABW9378	20	Arthropoda	82	Insecta	133	Hemiptera	87528	Coreidae	87529	Coreinae	468427	Enoplops	468428	Enoplops scapha			J. M. Grosso-Silva	Morphology	Fabricius, 1794		Vouchered:Registered Collection	Leg		Sonia Ferreira, Martin Corley							Adult								41.8393	-6.8897
IBIHP054-20	INV06335	11291524	INV06335	INV06335	Research Center in Biodiversity and Genetic Resources		BOLD:ACB9437	20	Arthropoda	82	Insecta	133	Hemiptera	1297	Lygaeidae	4041	Lygaeinae	77256	Lygaeus	371756	Lygaeus equestris			J. M. Grosso-Silva	Morphology	Linnaeus, 1758		Vouchered:Registered Collection	Leg		Sonia Ferreira, Martin Corley							Adult								41.8393	-6.8897
IBIHP056-20	INV06436	11291526	INV06436	INV06436	Research Center in Biodiversity and Genetic Resources		BOLD:AAY9083	20	Arthropoda	82	Insecta	133	Hemiptera	71343	Pentatomidae	80062	Pentatominae	202798	Aelia	365868	Aelia acuminata			J. M. Grosso-Silva	Morphology	Linnaeus, 1758		Vouchered:Registered Collection	Leg		Sonia Ferreira, Martin Corley							Adult								41.3408	-7.4926
IBIHP057-20	INV06759	11291527	INV06759	INV06759	Research Center in Biodiversity and Genetic Resources		BOLD:ABV9616	20	Arthropoda	82	Insecta	133	Hemiptera	160808	Rhopalidae	365871	Rhopalinae	458200	Chorosoma	677964	Chorosoma schillingii			J. M. Grosso-Silva	Morphology			Vouchered:Registered Collection	Leg		Sonia Ferreira, Daniel Oliveira							Adult								41.3154	-7.2198
IBIHP061-20	INV06849	11291531	INV06849	INV06849	Research Center in Biodiversity and Genetic Resources		BOLD:AEC2842	20	Arthropoda	82	Insecta	133	Hemiptera	71343	Pentatomidae	80062	Pentatominae	151932	Eurydema	458202	Eurydema ornata			J. M. Grosso-Silva	Morphology			Vouchered:Registered Collection	Leg		Sonia Ferreira, Daniel Oliveira							Adult								41.332	-7.2569
IBIHP062-20	INV07290	11291532	INV07290	INV07290	Research Center in Biodiversity and Genetic Resources		BOLD:ABW9272	20	Arthropoda	82	Insecta	133	Hemiptera	198240	Rhyparochromidae	350296	Rhyparochrominae	198270	Beosus	198271	Beosus maritimus			J. M. Grosso-Silva	Morphology			Vouchered:Registered Collection	Leg		Sonia Ferreira, Daniel Oliveira							Adult								41.332	-7.2569
IBIHP063-20	INV07327	11291533	INV07327	INV07327	Research Center in Biodiversity and Genetic Resources		BOLD:ABW4545	20	Arthropoda	82	Insecta	133	Hemiptera	199896	Aradidae	365824	Aradinae	365825	Aradus	462188	Aradus flavicornis			J. M. Grosso-Silva	Morphology			Vouchered:Registered Collection	Leg		Sonia Ferreira, Daniel Oliveira							Adult								41.3494	-7.2899
IBIHP065-20	INV07422	11291535	INV07422	INV07422	Research Center in Biodiversity and Genetic Resources		BOLD:AAG8727	20	Arthropoda	82	Insecta	133	Hemiptera	71343	Pentatomidae	80062	Pentatominae	350294	Palomena	350295	Palomena prasina			J. M. Grosso-Silva	Morphology			Vouchered:Registered Collection	Leg		Sonia Ferreira, Martin Corley							Adult								41.9057	-7.0304
IBIHP067-20	INV07425	11291537	INV07425	INV07425	Research Center in Biodiversity and Genetic Resources		BOLD:AAY9322	20	Arthropoda	82	Insecta	133	Hemiptera	160808	Rhopalidae	365871	Rhopalinae	202772	Rhopalus	380441	Rhopalus subrufus			J. M. Grosso-Silva	Morphology	Gmelin, 1790		Vouchered:Registered Collection	Leg		Sonia Ferreira, Martin Corley							Adult								41.9057	-7.0304
IBIHP068-20	INV07443	11291538	INV07443	INV07443	Research Center in Biodiversity and Genetic Resources		BOLD:AEC5811	20	Arthropoda	82	Insecta	133	Hemiptera	71366	Cercopidae	299509	Cercopinae	348681	Cercopis	508392	Cercopis intermedia			J. M. Grosso-Silva	Morphology	Kirschbaum, 1868		Vouchered:Registered Collection	Leg		Sonia Ferreira, Martin Corley							Adult								39.6804	-7.0976
IBIHP071-20	INV10737	11965758	INV10737	RA0117	Research Center in Biodiversity and Genetic Resources		BOLD:AAY9524	20	Arthropoda	82	Insecta	133	Hemiptera	1332	Miridae	91235	Mirinae	380466	Liocoris	380467	Liocoris tripustulatus			Rui Andrade	Morphology			Vouchered:Registered Collection	Leg		Rui Andrade							Adult								41.399	-8.752
IBIHP072-20	INV10738	11965759	INV10738	RA0124	Research Center in Biodiversity and Genetic Resources		BOLD:AEA8911	20	Arthropoda	82	Insecta	133	Hemiptera	170941	Alydidae	738851	Micrelytrinae	965660	Micrelytra	965661	Micrelytra fossularum			Rui Andrade	Morphology			Vouchered:Registered Collection	Leg		Rui Andrade							Adult								41.4	-8.751
IBIHP076-20	INV08398	11966550	INV08398	INV08398	Research Center in Biodiversity and Genetic Resources		BOLD:AAB1850	20	Arthropoda	82	Insecta	133	Hemiptera	1272	Aphrophoridae	316919	Aphrophorinae	3989	Philaenus	25797	Philaenus spumarius				BOLD ID Engine	(Linné, 1758)		Vouchered:Registered Collection	Leg		Sonia Ferreira, Martin Corley, Pedro Brito Lopes							Adult								39.514	-8.917
IBIHP077-20	INV08399	11966551	INV08399	INV08399	Research Center in Biodiversity and Genetic Resources		BOLD:AAB1850	20	Arthropoda	82	Insecta	133	Hemiptera	1272	Aphrophoridae	316919	Aphrophorinae	3989	Philaenus	25797	Philaenus spumarius				BOLD ID Engine	(Linné, 1758)		Vouchered:Registered Collection	Leg		Sonia Ferreira, Martin Corley, Pedro Brito Lopes							Adult								39.514	-8.917
IBIHP079-20	INV08423	11966553	INV08423	INV08423	Research Center in Biodiversity and Genetic Resources		BOLD:AAY8935	20	Arthropoda	82	Insecta	133	Hemiptera	1332	Miridae	82758	Phylinae	198338	Psallus	373947	Psallus varians				BOLD ID Engine			Vouchered:Registered Collection	Leg		Sonia Ferreira, Martin Corley, Pedro Brito Lopes							Adult								39.514	-8.917
IBIHP080-20	INV08427	11966554	INV08427	INV08427	Research Center in Biodiversity and Genetic Resources		BOLD:ABU6305	20	Arthropoda	82	Insecta	133	Hemiptera	1332	Miridae	82758	Phylinae	350307	Harpocera	350308	Harpocera thoracica				BOLD ID Engine			Vouchered:Registered Collection	Leg		Sonia Ferreira, Martin Corley, Pedro Brito Lopes							Adult								39.514	-8.917
IBIHP081-20	INV08561	11966555	INV08561	INV08561	Research Center in Biodiversity and Genetic Resources		BOLD:ACX9740	20	Arthropoda	82	Insecta	133	Hemiptera	160800	Acanthosomatidae	350309	Acanthosomatinae	380478	Cyphostethus	380479	Cyphostethus tristriatus			J. M. Grosso-Silva	Morphology			Vouchered:Registered Collection	Leg		Sonia Ferreira, Martin Corley, Pedro Brito Lopes							Adult								38.773	-9.465
IBIHP082-20	INV08565	11966556	INV08565	INV08565	Research Center in Biodiversity and Genetic Resources		BOLD:ADX9400	20	Arthropoda	82	Insecta	133	Hemiptera	195616	Cydnidae	388592	Cydninae	199902	Macroscytus	951474	Macroscytus brunneus			J. M. Grosso-Silva	Morphology			Vouchered:Registered Collection	Leg		Sonia Ferreira, Martin Corley, Pedro Brito Lopes							Adult								38.109	-8.792
IBIHP089-20	INV08815	11966563	INV08815	INV08815	Research Center in Biodiversity and Genetic Resources		BOLD:AEA3807	20	Arthropoda	82	Insecta	133	Hemiptera	1332	Miridae	91235	Mirinae	350321	Closterotomus	958947	Closterotomus trivialis				BOLD ID Engine			Vouchered:Registered Collection	Leg		Sonia Ferreira, Martin Corley, Pedro Brito Lopes							Adult								38.773	-9.465
IBIHP092-20	INV08920	11966566	INV08920	INV08920	Research Center in Biodiversity and Genetic Resources		BOLD:AAG8881	20	Arthropoda	82	Insecta	133	Hemiptera	160808	Rhopalidae	365871	Rhopalinae	224087	Liorhyssus	315747	Liorhyssus hyalinus			J. M. Grosso-Silva	Morphology	Fabricius, 1794		Vouchered:Registered Collection	Leg		Sonia Ferreira, Martin Corley							Adult								38.475	-8.994
IBIHP099-20	INV00523	11973395	INV00523	INV00523	Research Center in Biodiversity and Genetic Resources		BOLD:ACD7499	20	Arthropoda	82	Insecta	133	Hemiptera	71343	Pentatomidae	80062	Pentatominae	380483	Carpocoris	522117	Carpocoris mediterraneus	967123	Carpocoris mediterraneus atlanticus	J. M. Grosso-Silva	Morphology and BOLD ID Engine			Vouchered:Registered Collection	Leg		Jose Manuel Grosso-Silva							Adult								41.4551	-6.5921
IBIHP100-20	INV00536	11973396	INV00536	INV00536	Research Center in Biodiversity and Genetic Resources		BOLD:AAB1850	20	Arthropoda	82	Insecta	133	Hemiptera	1272	Aphrophoridae	316919	Aphrophorinae	3989	Philaenus	25797	Philaenus spumarius				BOLD ID Engine	(Linné, 1758)		Vouchered:Registered Collection	Leg		Jose Manuel Grosso-Silva							Adult								41.2879	-6.8739
IBIHP114-20	INV03534	11973410	INV03534	INV03534	Research Center in Biodiversity and Genetic Resources		BOLD:ABV0079	20	Arthropoda	82	Insecta	133	Hemiptera	160801	Notonectidae	501667	Anisopinae	191168	Anisops	768354	Anisops sardeus			J. M. Grosso-Silva	Morphology and BOLD ID Engine			Vouchered:Registered Collection	Leg		Sonia Ferreira, Martin Corley, Ana Rita Goncalves															41.3441	-6.9204
IBIHP115-20	INV03567	11973411	INV03567	INV03567	Research Center in Biodiversity and Genetic Resources		BOLD:AEE2078	20	Arthropoda	82	Insecta	133	Hemiptera	71343	Pentatomidae	80062	Pentatominae	202798	Aelia	807284	Aelia rostrata			J. M. Grosso-Silva	Morphology			Vouchered:Registered Collection	Leg		Sonia Ferreira, Martin Corley, Ana Rita Goncalves							Adult	M							41.3441	-6.9204
IBIHP128-20	INV06714	11973424	INV06714	INV06714	Research Center in Biodiversity and Genetic Resources		BOLD:ACT0928	20	Arthropoda	82	Insecta	133	Hemiptera	1272	Aphrophoridae	316919	Aphrophorinae	198946	Aphrophora	674325	Aphrophora corticea				BOLD ID Engine			Vouchered:Registered Collection	Leg		Sonia Ferreira, Martin Corley															41.3319	-7.3386
IBIHP133-20	INV06766	11973429	INV06766	INV06766	Research Center in Biodiversity and Genetic Resources		BOLD:ACY0615	20	Arthropoda	82	Insecta	133	Hemiptera	160798	Corixidae	262595	Corixinae	455372	Corixa	677939	Corixa affinis				BOLD ID Engine			Vouchered:Registered Collection	Leg		Sonia Ferreira, Daniel Oliveira															41.3154	-7.2198
IBIHP134-20	INV06810	11973430	INV06810	INV06810	Research Center in Biodiversity and Genetic Resources		BOLD:ACP6596	20	Arthropoda	82	Insecta	133	Hemiptera	170941	Alydidae	299488	Alydinae	965672	Camptopus	965673	Camptopus lateralis			J. M. Grosso-Silva	Morphology			Vouchered:Registered Collection	Leg		Sonia Ferreira, Martin Corley															41.2327	-7.0729
IBIHP139-20	INV07035	11973435	INV07035	INV07035	Research Center in Biodiversity and Genetic Resources		BOLD:AEE5125	20	Arthropoda	82	Insecta	133	Hemiptera	71343	Pentatomidae	80062	Pentatominae	151932	Eurydema	458202	Eurydema ornata			J. M. Grosso-Silva	Morphology			Vouchered:Registered Collection	Leg		Sonia Ferreira, Martin Corley							Adult	F							39.8215	-6.9734
IBIHP141-20	INV07137	11973437	INV07137	INV07137	Research Center in Biodiversity and Genetic Resources		BOLD:ACT0928	20	Arthropoda	82	Insecta	133	Hemiptera	1272	Aphrophoridae	316919	Aphrophorinae	198946	Aphrophora	674325	Aphrophora corticea				BOLD ID Engine			Vouchered:Registered Collection	Leg		Sonia Ferreira															41.3319	-7.3386
IBIHP152-20	INV07441	11973448	INV07441	INV07441	Research Center in Biodiversity and Genetic Resources		BOLD:ADM8543	20	Arthropoda	82	Insecta	133	Hemiptera	1332	Miridae	87530	Orthotylinae	373955	Heterocordylus	464455	Heterocordylus tibialis				BOLD ID Engine			Vouchered:Registered Collection	Leg		Sonia Ferreira, Martin Corley															41.9052	-6.7757
IBIHP164-20	INV07642	11973460	INV07642	INV07642	Research Center in Biodiversity and Genetic Resources		BOLD:ACN7256	20	Arthropoda	82	Insecta	133	Hemiptera	1221	Reduviidae	160799	Emesinae	208114	Empicoris	345498	Empicoris rubromaculatus			J. M. Grosso-Silva	Morphology and BOLD ID Engine	Blackburn, 1888		Vouchered:Registered Collection	Leg		Sonia Ferreira, Martin Corley															37.3051	-8.5533
IBIHP168-20	INV07922	11973464	INV07922	INV07922	Research Center in Biodiversity and Genetic Resources		BOLD:ACR3434	20	Arthropoda	82	Insecta	133	Hemiptera	1332	Miridae	91235	Mirinae	380486	Capsodes	958946	Capsodes flavomarginatus				BOLD ID Engine			Vouchered:Registered Collection	Leg		Sonia Ferreira, Martin Corley							Adult								41.018	-6.9337
IBIHP185-21	INV00888	12600506	INV00888	INV00888	Research Center in Biodiversity and Genetic Resources		BOLD:AAV0162	20	Arthropoda	82	Insecta	133	Hemiptera	26328	Cicadellidae	109698	Deltocephalinae	472655	Eutettix	474718	Eutettix variabilis				BOLD ID Engine	Hepner 1942		Vouchered:Registered Collection	Leg		J. M. Grosso-Silva & Rui Andrade							Adult								41.4551	-6.5921
IBIHP187-21	INV03620	12600508	INV03620	INV03620	Research Center in Biodiversity and Genetic Resources		BOLD:ACB1799	20	Arthropoda	82	Insecta	133	Hemiptera	160798	Corixidae	262595	Corixinae	455372	Corixa	462105	Corixa punctata				BOLD ID Engine	Illiger, 1807		Vouchered:Registered Collection	Leg		Sonia Ferreira, Martin Corley, Ana Rita Goncalves															41.9052	-6.7757
IBIHP189-21	INV06382	12600510	INV06382	INV06382	Research Center in Biodiversity and Genetic Resources		BOLD:AEF4063	20	Arthropoda	82	Insecta	133	Hemiptera	87528	Coreidae	87529	Coreinae	947771	Centrocoris	947801	Centrocoris spiniger			J. M. Grosso-Silva	Morphology			Vouchered:Registered Collection	Leg
IBIHP191-21	INV06761	12600512	INV06761	INV06761	Research Center in Biodiversity and Genetic Resources		BOLD:ACJ7053	20	Arthropoda	82	Insecta	133	Hemiptera	26328	Cicadellidae	109698	Deltocephalinae	589311	Fieberiella	589312	Fieberiella florii				BOLD ID Engine			Vouchered:Registered Collection	Leg		Sonia Ferreira, Daniel Oliveira															41.3154	-7.2198
IBIHP192-21	INV06765	12600513	INV06765	INV06765	Research Center in Biodiversity and Genetic Resources		BOLD:ACB1799	20	Arthropoda	82	Insecta	133	Hemiptera	160798	Corixidae	262595	Corixinae	455372	Corixa	462105	Corixa punctata				BOLD ID Engine	Illiger, 1807		Vouchered:Registered Collection	Leg		Sonia Ferreira, Daniel Oliveira															41.3154	-7.2198
IBIHP012-19	INV00545	9988128	INV00545	INV00545	Research Center in Biodiversity and Genetic Resources		BOLD:AAD4531	20	Arthropoda	82	Insecta	133	Hemiptera	160808	Rhopalidae	365871	Rhopalinae	373989	Brachycarenus	373990	Brachycarenus tigrinus			J. M. Grosso-Silva		Schilling, 1829		Vouchered:Registered Collection	Leg		J. M. Grosso-Silva							Adult								41.2879	-6.87393
IBIHP055-20	INV06363	11291525	INV06363	INV06363	Research Center in Biodiversity and Genetic Resources		BOLD:ABV4901	20	Arthropoda	82	Insecta	133	Hemiptera	71366	Cercopidae	299509	Cercopinae	455318	Haematoloma	976258	Haematoloma dorsatum			J. M. Grosso-Silva	Morphology			Vouchered:Registered Collection	Leg		Sonia Ferreira, Martin Corley							Adult								41.9717	-6.7809
IBIHP112-20	INV02909	11973408	INV02909	INV02909	Research Center in Biodiversity and Genetic Resources		BOLD:AEE6008	20	Arthropoda	82	Insecta	133	Hemiptera	1297	Lygaeidae	4041	Lygaeinae	683779	Melanocoryphus	683780	Melanocoryphus albomaculatus			J. M. Grosso-Silva	Morphology			Vouchered:Registered Collection	Leg		Sonia Ferreira, Martin Corley, Rui Andrade															41.4218	-7.0029
[truncated: 18 more columns]
