# Supplementary material for: The InBIO Barcoding Initiative Database: DNA barcodes of Portuguese Hemiptera 01
Source: Biodivers Data J. 2021 Jul 29;9:e65314. doi: 10.3897/BDJ.9.e65314 (PMC8342393; doi:10.3897/BDJ.9.e65314)
Supplement: Supplementary material 2 — IBI - Hemiptera 01 library - Specimen details - Darwin Core Standard [file bdj-09-e65314-s002.txt]

id	type	modified	language	license	rightsHolder	institutionCode	institutionID	ownerInstitutionCode	collectionCode	collectionID	datasetName	datasetID	basisOfRecord	preparations	occurrenceID	catalogNumber	fieldNumber	associatedSequences	dynamicProperties	kingdom	phylum	class	order	family	genus	higherClassification	specificEpithet	infraspecificEpithet	scientificName	scientificNameAuthorship	nomenclaturalCode	taxonRank	identifiedBy	identificationRemarks	individualCount	Sex	lifeStage	disposition	recordedBy	eventDate	year	month	day	continent	country	countryCode	stateProvince	county	locality
648d535d-4d59-4e09-bf06-18ed73b29ca5	PhysicalObject	2020-02-25	en	https://creativecommons.org/licenses/by/4.0/legalcode	CIBIO (Research Center in Biodiversity and Genetic Resources) Portugal	CIBIO	37560003-ae75-43c3-95aa-48c98797aa2a	CIBIO	InBIO Barcoding Initiative	4ec2b246-f5fa-4b90-9a8d-ddafc2a3f970	IBI Hemiptera 01	2852ec0a-7f38-4977-97e4-c536a3d0e41a	PreservedSpecimen	whole animal (ETOH) | DNA extract	648d535d-4d59-4e09-bf06-18ed73b29ca5	INV00142	INV00142	http://boldsystems.org/index.php/Public_RecordView?processid=IBIHP039-20 | http://www.ncbi.nlm.nih.gov/nuccore/MW535996	{"BOLD_ProcessID":"IBIHP039-20","BOLD_BINURI":"BOLD:AAU3346"}	Animalia	Arthropoda	Insecta	Hemiptera	Pentatomidae	Nezara	Animalia | Arthropoda | Insecta | Hemiptera | Pentatomidae | Pentatominae | Nezara	viridula		Nezara viridula (Linnaeus, 1758)	(Linnaeus, 1758)	ICZN	species	J. M. Grosso-Silva	Morphology	1	Male	Adult	in collection	J. M. Grosso-Silva	2015-03-16	2015	03	16	Europe	Portugal	PT	Porto	Vila do Conde	Campus Agrário de Vairão
e5353e6d-b947-4897-bfab-dc7ee66cf084	PhysicalObject	2020-02-25	en	https://creativecommons.org/licenses/by/4.0/legalcode	CIBIO (Research Center in Biodiversity and Genetic Resources) Portugal	CIBIO	37560003-ae75-43c3-95aa-48c98797aa2a	CIBIO	InBIO Barcoding Initiative	4ec2b246-f5fa-4b90-9a8d-ddafc2a3f970	IBI Hemiptera 01	2852ec0a-7f38-4977-97e4-c536a3d0e41a	PreservedSpecimen	whole animal (ETOH) | DNA extract	e5353e6d-b947-4897-bfab-dc7ee66cf084	INV00147	INV00147	http://boldsystems.org/index.php/Public_RecordView?processid=IBIHP001-19 | http://www.ncbi.nlm.nih.gov/nuccore/MW536006	{"BOLD_ProcessID":"IBIHP001-19","BOLD_BINURI":"BOLD:ADS4825"}	Animalia	Arthropoda	Insecta	Hemiptera	Lygaeidae	Spilostethus	Animalia | Arthropoda | Insecta | Hemiptera | Lygaeidae | Lygaeinae | Spilostethus	saxatilis		Spilostethus saxatilis (Scopoli, 1763)	(Scopoli, 1763)	ICZN	species	J. M. Grosso-Silva	Morphology	1		Adult	in collection	J. M. Grosso-Silva	2015-03-20	2015	03	20	Europe	Portugal	PT	Porto	Vila do Conde	Campus Agrário de Vairão
7b89429f-afd8-46a2-800b-dd107c770f70	PhysicalObject	2020-02-25	en	https://creativecommons.org/licenses/by/4.0/legalcode	CIBIO (Research Center in Biodiversity and Genetic Resources) Portugal	CIBIO	37560003-ae75-43c3-95aa-48c98797aa2a	CIBIO	InBIO Barcoding Initiative	4ec2b246-f5fa-4b90-9a8d-ddafc2a3f970	IBI Hemiptera 01	2852ec0a-7f38-4977-97e4-c536a3d0e41a	PreservedSpecimen	whole animal (ETOH) | DNA extract	7b89429f-afd8-46a2-800b-dd107c770f70	INV00158	INV00158	http://boldsystems.org/index.php/Public_RecordView?processid=IBIHP040-20 | http://www.ncbi.nlm.nih.gov/nuccore/MW535973	{"BOLD_ProcessID":"IBIHP040-20","BOLD_BINURI":"BOLD:ACA7307"}	Animalia	Arthropoda	Insecta	Hemiptera	Coreidae	Ceraleptus	Animalia | Arthropoda | Insecta | Hemiptera | Coreidae | Pseudophloeinae | Ceraleptus	lividus		Ceraleptus lividus Stein, 1858	Stein, 1858	ICZN	species	J. M. Grosso-Silva	Morphology	1	Male	Adult	in collection	J. M. Grosso-Silva	2015-04-09	2015	04	09	Europe	Portugal	PT	Porto	Vila do Conde	Campus Agrário de Vairão
43f26e80-f4b2-4cbf-811a-714424a2edc3	PhysicalObject	2020-02-25	en	https://creativecommons.org/licenses/by/4.0/legalcode	CIBIO (Research Center in Biodiversity and Genetic Resources) Portugal	CIBIO	37560003-ae75-43c3-95aa-48c98797aa2a	CIBIO	InBIO Barcoding Initiative	4ec2b246-f5fa-4b90-9a8d-ddafc2a3f970	IBI Hemiptera 01	2852ec0a-7f38-4977-97e4-c536a3d0e41a	PreservedSpecimen	whole animal (ETOH) | DNA extract	43f26e80-f4b2-4cbf-811a-714424a2edc3	INV00165	INV00165	http://boldsystems.org/index.php/Public_RecordView?processid=IBIHP041-20 | http://www.ncbi.nlm.nih.gov/nuccore/MW536073	{"BOLD_ProcessID":"IBIHP041-20","BOLD_BINURI":"BOLD:AEC3215"}	Animalia	Arthropoda	Insecta	Hemiptera	Nepidae	Nepa	Animalia | Arthropoda | Insecta | Hemiptera | Nepidae | Nepinae | Nepa	cinerea		Nepa cinerea Linnaeus, 1758	Linnaeus, 1758	ICZN	species	J. M. Grosso-Silva	Morphology	1		Adult	in collection	J. M. Grosso-Silva	2015-04-24	2015	04	24	Europe	Portugal	PT	Porto	Porto	Jardim da Casa de Serralves
dda2bba1-b066-4b9b-9876-45bdd762807b	PhysicalObject	2020-02-25	en	https://creativecommons.org/licenses/by/4.0/legalcode	CIBIO (Research Center in Biodiversity and Genetic Resources) Portugal	CIBIO	37560003-ae75-43c3-95aa-48c98797aa2a	CIBIO	InBIO Barcoding Initiative	4ec2b246-f5fa-4b90-9a8d-ddafc2a3f970	IBI Hemiptera 01	2852ec0a-7f38-4977-97e4-c536a3d0e41a	PreservedSpecimen	whole animal (ETOH) | DNA extract	dda2bba1-b066-4b9b-9876-45bdd762807b	INV00179	INV00179	http://boldsystems.org/index.php/Public_RecordView?processid=IBIHP002-19 | http://www.ncbi.nlm.nih.gov/nuccore/MW536015	{"BOLD_ProcessID":"IBIHP002-19","BOLD_BINURI":"BOLD:ABX7003"}	Animalia	Arthropoda	Insecta	Hemiptera	Cydnidae	Cydnus	Animalia | Arthropoda | Insecta | Hemiptera | Cydnidae | Cydninae | Cydnus	aterrimus		Cydnus aterrimus (Forster, 1771)	(Forster, 1771)	ICZN	species	J. M. Grosso-Silva	Morphology	1		Adult	in collection	J. M. Grosso-Silva	2015-06-04	2015	06	04	Europe	Portugal	PT	Vila Real	Vila Real	Margem do rio Corgo, junto à Central de Carga de Terragido
0cf81687-ebbe-417c-a38e-8cdf3318ea6d	PhysicalObject	2020-02-25	en	https://creativecommons.org/licenses/by/4.0/legalcode	CIBIO (Research Center in Biodiversity and Genetic Resources) Portugal	CIBIO	37560003-ae75-43c3-95aa-48c98797aa2a	CIBIO	InBIO Barcoding Initiative	4ec2b246-f5fa-4b90-9a8d-ddafc2a3f970	IBI Hemiptera 01	2852ec0a-7f38-4977-97e4-c536a3d0e41a	PreservedSpecimen	whole animal (ETOH) | DNA extract	0cf81687-ebbe-417c-a38e-8cdf3318ea6d	INV00189	INV00189	http://boldsystems.org/index.php/Public_RecordView?processid=IBIHP003-19 | http://www.ncbi.nlm.nih.gov/nuccore/MW536095	{"BOLD_ProcessID":"IBIHP003-19","BOLD_BINURI":"BOLD:ABX4334"}	Animalia	Arthropoda	Insecta	Hemiptera	Coreidae	Syromastus	Animalia | Arthropoda | Insecta | Hemiptera | Coreidae | Coreinae | Syromastus	rhombeus		Syromastus rhombeus (Linnaeus, 1767)	(Linnaeus, 1767)	ICZN	species	J. M. Grosso-Silva	Morphology	1		Adult	in collection	J. M. Grosso-Silva	2015-07-16	2015	07	16	Europe	Portugal	PT	Porto	Vila Nova de Gaia	Parque das Tílias - Seixezelo
424ff8af-bb40-40aa-ad87-0737f88cae46	PhysicalObject	2020-02-25	en	https://creativecommons.org/licenses/by/4.0/legalcode	CIBIO (Research Center in Biodiversity and Genetic Resources) Portugal	CIBIO	37560003-ae75-43c3-95aa-48c98797aa2a	CIBIO	InBIO Barcoding Initiative	4ec2b246-f5fa-4b90-9a8d-ddafc2a3f970	IBI Hemiptera 01	2852ec0a-7f38-4977-97e4-c536a3d0e41a	PreservedSpecimen	whole animal (ETOH) | DNA extract	424ff8af-bb40-40aa-ad87-0737f88cae46	INV00310	INV00310	http://boldsystems.org/index.php/Public_RecordView?processid=IBIHP004-19 | http://www.ncbi.nlm.nih.gov/nuccore/MW536040	{"BOLD_ProcessID":"IBIHP004-19","BOLD_BINURI":"BOLD:AAN1703"}	Animalia	Arthropoda	Insecta	Hemiptera	Notonectidae	Notonecta	Animalia | Arthropoda | Insecta | Hemiptera | Notonectidae | Notonectinae | Notonecta	maculata		Notonecta maculata Fabricius, 1794	Fabricius, 1794	ICZN	species	J. M. Grosso-Silva	Morphology	1		Adult	in collection	J. M. Grosso-Silva	2015-04-27	2015	04	27	Europe	Portugal	PT	Bragança	Macedo de Cavaleiros	Rio Azibo, a norte de Condivau
835c2478-725e-4a17-8efa-245137e998f5	PhysicalObject	2020-02-25	en	https://creativecommons.org/licenses/by/4.0/legalcode	CIBIO (Research Center in Biodiversity and Genetic Resources) Portugal	CIBIO	37560003-ae75-43c3-95aa-48c98797aa2a	CIBIO	InBIO Barcoding Initiative	4ec2b246-f5fa-4b90-9a8d-ddafc2a3f970	IBI Hemiptera 01	2852ec0a-7f38-4977-97e4-c536a3d0e41a	PreservedSpecimen	whole animal (ETOH) | DNA extract	835c2478-725e-4a17-8efa-245137e998f5	INV00312	INV00312	http://boldsystems.org/index.php/Public_RecordView?processid=IBIHP005-19 | http://www.ncbi.nlm.nih.gov/nuccore/MW535962	{"BOLD_ProcessID":"IBIHP005-19","BOLD_BINURI":"BOLD:ABA5309"}	Animalia	Arthropoda	Insecta	Hemiptera	Corixidae	Sigara	Animalia | Arthropoda | Insecta | Hemiptera | Corixidae | Corixinae | Sigara	venusta		Sigara venusta (Douglas & Scott, 1869)	(Douglas & Scott, 1869)	ICZN	species			1		Adult	in collection	J. M. Grosso-Silva	2015-04-27	2015	04	27	Europe	Portugal	PT	Bragança	Macedo de Cavaleiros	Rio Azibo, a norte de Condivau
ddf9c020-4f43-40a6-b10c-938e2e6e8575	PhysicalObject	2020-02-25	en	https://creativecommons.org/licenses/by/4.0/legalcode	CIBIO (Research Center in Biodiversity and Genetic Resources) Portugal	CIBIO	37560003-ae75-43c3-95aa-48c98797aa2a	CIBIO	InBIO Barcoding Initiative	4ec2b246-f5fa-4b90-9a8d-ddafc2a3f970	IBI Hemiptera 01	2852ec0a-7f38-4977-97e4-c536a3d0e41a	PreservedSpecimen	whole animal (ETOH) | DNA extract	ddf9c020-4f43-40a6-b10c-938e2e6e8575	INV00319	INV00319	http://boldsystems.org/index.php/Public_RecordView?processid=IBIHP042-20 | http://www.ncbi.nlm.nih.gov/nuccore/MW536079	{"BOLD_ProcessID":"IBIHP042-20","BOLD_BINURI":"BOLD:AAN1521"}	Animalia	Arthropoda	Insecta	Hemiptera	Gerridae	Aquarius	Animalia | Arthropoda | Insecta | Hemiptera | Gerridae | Gerrinae | Aquarius	najas		Aquarius najas (DeGeer, 1773)	(DeGeer, 1773)	ICZN	species	J. M. Grosso-Silva	Morphology	1		Adult	in collection	J. M. Grosso-Silva	2015-04-27	2015	04	27	Europe	Portugal	PT	Bragança	Bragança	Rio Azibo, próximo de Bragada
d9c50d37-4d29-4bfb-98ad-92f2e8bc0a8f	PhysicalObject	2020-02-25	en	https://creativecommons.org/licenses/by/4.0/legalcode	CIBIO (Research Center in Biodiversity and Genetic Resources) Portugal	CIBIO	37560003-ae75-43c3-95aa-48c98797aa2a	CIBIO	InBIO Barcoding Initiative	4ec2b246-f5fa-4b90-9a8d-ddafc2a3f970	IBI Hemiptera 01	2852ec0a-7f38-4977-97e4-c536a3d0e41a	PreservedSpecimen	whole animal (ETOH) | DNA extract	d9c50d37-4d29-4bfb-98ad-92f2e8bc0a8f	INV00354	INV00354	http://boldsystems.org/index.php/Public_RecordView?processid=IBIHP006-19 | http://www.ncbi.nlm.nih.gov/nuccore/MW536050	{"BOLD_ProcessID":"IBIHP006-19","BOLD_BINURI":"BOLD:ACB1756"}	Animalia	Arthropoda	Insecta	Hemiptera	Gerridae	Gerris	Animalia | Arthropoda | Insecta | Hemiptera | Gerridae | Gerrinae | Gerris	gibbifer		Gerris gibbifer Schummel, 1832	Schummel, 1832	ICZN	species	J. M. Grosso-Silva	Morphology	1	Female	Adult	in collection	J. M. Grosso-Silva	2015-04-28	2015	04	28	Europe	Portugal	PT	Bragança	Miranda do Douro	Foz de afluente do ribeiro dos Santos, abaixo do Cabeço da Veiga
02a6970c-db86-4f39-8b7e-273471575cb7	PhysicalObject	2020-02-25	en	https://creativecommons.org/licenses/by/4.0/legalcode	CIBIO (Research Center in Biodiversity and Genetic Resources) Portugal	CIBIO	37560003-ae75-43c3-95aa-48c98797aa2a	CIBIO	InBIO Barcoding Initiative	4ec2b246-f5fa-4b90-9a8d-ddafc2a3f970	IBI Hemiptera 01	2852ec0a-7f38-4977-97e4-c536a3d0e41a	PreservedSpecimen	whole animal (ETOH) | DNA extract	02a6970c-db86-4f39-8b7e-273471575cb7	INV00378	INV00378	http://boldsystems.org/index.php/Public_RecordView?processid=IBIHP007-19 | http://www.ncbi.nlm.nih.gov/nuccore/MW536091	{"BOLD_ProcessID":"IBIHP007-19","BOLD_BINURI":"BOLD:AAN1703"}	Animalia	Arthropoda	Insecta	Hemiptera	Notonectidae	Notonecta	Animalia | Arthropoda | Insecta | Hemiptera | Notonectidae | Notonectinae | Notonecta	maculata		Notonecta maculata Fabricius, 1794	Fabricius, 1794	ICZN	species	J. M. Grosso-Silva	Morphology	1		Adult	in collection	J. M. Grosso-Silva	2015-04-28	2015	04	28	Europe	Portugal	PT	Bragança	Miranda do Douro	Afluente do rio Angueira, em São Martinho de Angueira
5f9d656a-c5ee-471b-b852-329a84dbc808	PhysicalObject	2020-02-25	en	https://creativecommons.org/licenses/by/4.0/legalcode	CIBIO (Research Center in Biodiversity and Genetic Resources) Portugal	CIBIO	37560003-ae75-43c3-95aa-48c98797aa2a	CIBIO	InBIO Barcoding Initiative	4ec2b246-f5fa-4b90-9a8d-ddafc2a3f970	IBI Hemiptera 01	2852ec0a-7f38-4977-97e4-c536a3d0e41a	PreservedSpecimen	whole animal (ETOH) | DNA extract	5f9d656a-c5ee-471b-b852-329a84dbc808	INV00384	INV00384	http://boldsystems.org/index.php/Public_RecordView?processid=IBIHP008-19 | http://www.ncbi.nlm.nih.gov/nuccore/MW536075	{"BOLD_ProcessID":"IBIHP008-19","BOLD_BINURI":"BOLD:AAI7450"}	Animalia	Arthropoda	Insecta	Hemiptera	Gerridae	Aquarius	Animalia | Arthropoda | Insecta | Hemiptera | Gerridae | Gerrinae | Aquarius	paludum		Aquarius paludum (Fabricius, 1794)	(Fabricius, 1794)	ICZN	species	J. M. Grosso-Silva	Morphology	1	Male	Adult	in collection	J. M. Grosso-Silva	2015-04-28	2015	04	28	Europe	Portugal	PT	Bragança	Miranda do Douro	Afluente do rio Angueira, em São Martinho de Angueira
360c0735-60a5-4eb4-be22-0221740c14ce	PhysicalObject	2020-02-25	en	https://creativecommons.org/licenses/by/4.0/legalcode	CIBIO (Research Center in Biodiversity and Genetic Resources) Portugal	CIBIO	37560003-ae75-43c3-95aa-48c98797aa2a	CIBIO	InBIO Barcoding Initiative	4ec2b246-f5fa-4b90-9a8d-ddafc2a3f970	IBI Hemiptera 01	2852ec0a-7f38-4977-97e4-c536a3d0e41a	PreservedSpecimen	whole animal (ETOH) | DNA extract	360c0735-60a5-4eb4-be22-0221740c14ce	INV00399	INV00399	http://boldsystems.org/index.php/Public_RecordView?processid=IBIHP009-19 | http://www.ncbi.nlm.nih.gov/nuccore/MW536031	{"BOLD_ProcessID":"IBIHP009-19","BOLD_BINURI":"BOLD:ACB1756"}	Animalia	Arthropoda	Insecta	Hemiptera	Gerridae	Gerris	Animalia | Arthropoda | Insecta | Hemiptera | Gerridae | Gerrinae | Gerris	gibbifer		Gerris gibbifer Schummel, 1832	Schummel, 1832	ICZN	species	J. M. Grosso-Silva	Morphology	1	Male	Adult	in collection	J. M. Grosso-Silva	2015-04-28	2015	04	28	Europe	Portugal	PT	Bragança	Vimioso	Ribeiro de Ramalhal, junto a Cabeço do Corvo
bd4742ad-9341-4793-800b-567294fab55e	PhysicalObject	2020-02-25	en	https://creativecommons.org/licenses/by/4.0/legalcode	CIBIO (Research Center in Biodiversity and Genetic Resources) Portugal	CIBIO	37560003-ae75-43c3-95aa-48c98797aa2a	CIBIO	InBIO Barcoding Initiative	4ec2b246-f5fa-4b90-9a8d-ddafc2a3f970	IBI Hemiptera 01	2852ec0a-7f38-4977-97e4-c536a3d0e41a	PreservedSpecimen	whole animal (ETOH) | DNA extract	bd4742ad-9341-4793-800b-567294fab55e	INV00415	INV00415	http://boldsystems.org/index.php/Public_RecordView?processid=IBIHP043-20 | http://www.ncbi.nlm.nih.gov/nuccore/MW535986	{"BOLD_ProcessID":"IBIHP043-20","BOLD_BINURI":"BOLD:AEC2693"}	Animalia	Arthropoda	Insecta	Hemiptera	Hydrometridae	Hydrometra	Animalia | Arthropoda | Insecta | Hemiptera | Hydrometridae | Hydrometrinae | Hydrometra	stagnorum		Hydrometra stagnorum (Linnaeus, 1758)	(Linnaeus, 1758)	ICZN	species	J. M. Grosso-Silva	Morphology	1		Adult	in collection	J. M. Grosso-Silva	2015-04-28	2015	04	28	Europe	Portugal	PT	Bragança	Vimioso	Rio Maças, junto ao Moinho do Sobreiral
24d09487-1349-455a-8a38-ebf90e04e4a9	PhysicalObject	2020-02-25	en	https://creativecommons.org/licenses/by/4.0/legalcode	CIBIO (Research Center in Biodiversity and Genetic Resources) Portugal	CIBIO	37560003-ae75-43c3-95aa-48c98797aa2a	CIBIO	InBIO Barcoding Initiative	4ec2b246-f5fa-4b90-9a8d-ddafc2a3f970	IBI Hemiptera 01	2852ec0a-7f38-4977-97e4-c536a3d0e41a	PreservedSpecimen	whole animal (ETOH) | DNA extract	24d09487-1349-455a-8a38-ebf90e04e4a9	INV00523	INV00523	http://boldsystems.org/index.php/Public_RecordView?processid=IBIHP099-20 | http://www.ncbi.nlm.nih.gov/nuccore/MW536029	{"BOLD_ProcessID":"IBIHP099-20","BOLD_BINURI":"BOLD:ACD7499"}	Animalia	Arthropoda	Insecta	Hemiptera	Pentatomidae	Carpocoris	Animalia | Arthropoda | Insecta | Hemiptera | Pentatomidae | Pentatominae | Carpocoris	mediterraneus	atlanticus	Carpocoris mediterraneus atlanticus Tamanini, 1959	Tamanini, 1959	ICZN	subspecies	J. M. Grosso-Silva	Morphology and BOLD ID Engine	1		Adult	in collection	J. M. Grosso-Silva	2015-06-16	2015	06	16	Europe	Portugal	PT	Bragança	Vimioso	Margem direita do rio Angueira, a sudoeste do Castelo de Algoso
6d1d4a66-a7b4-4993-a688-2f814a8823c0	PhysicalObject	2020-02-25	en	https://creativecommons.org/licenses/by/4.0/legalcode	CIBIO (Research Center in Biodiversity and Genetic Resources) Portugal	CIBIO	37560003-ae75-43c3-95aa-48c98797aa2a	CIBIO	InBIO Barcoding Initiative	4ec2b246-f5fa-4b90-9a8d-ddafc2a3f970	IBI Hemiptera 01	2852ec0a-7f38-4977-97e4-c536a3d0e41a	PreservedSpecimen	whole animal (ETOH) | DNA extract	6d1d4a66-a7b4-4993-a688-2f814a8823c0	INV00536	INV00536	http://boldsystems.org/index.php/Public_RecordView?processid=IBIHP100-20 | http://www.ncbi.nlm.nih.gov/nuccore/MW535975	{"BOLD_ProcessID":"IBIHP100-20","BOLD_BINURI":"BOLD:AAB1850"}	Animalia	Arthropoda	Insecta	Hemiptera	Aphrophoridae	Philaenus	Animalia | Arthropoda | Insecta | Hemiptera | Aphrophoridae | Aphrophorinae | Philaenus	spumarius		Philaenus spumarius (Linnaeus, 1758)	(Linnaeus, 1758)	ICZN	species		BOLD ID Engine	1		Adult	in collection	J. M. Grosso-Silva	2015-06-17	2015	06	17	Europe	Portugal	PT	Bragança	Mogadouro	Margem esquerda do rio Sabor (albufeira), a leste do marco geodesico 'Vrea'
2f062d00-9344-45de-b2f3-5e289e81fdbf	PhysicalObject	2020-02-25	en	https://creativecommons.org/licenses/by/4.0/legalcode	CIBIO (Research Center in Biodiversity and Genetic Resources) Portugal	CIBIO	37560003-ae75-43c3-95aa-48c98797aa2a	CIBIO	InBIO Barcoding Initiative	4ec2b246-f5fa-4b90-9a8d-ddafc2a3f970	IBI Hemiptera 01	2852ec0a-7f38-4977-97e4-c536a3d0e41a	PreservedSpecimen	whole animal (ETOH) | DNA extract	2f062d00-9344-45de-b2f3-5e289e81fdbf	INV00537	INV00537	http://boldsystems.org/index.php/Public_RecordView?processid=IBIHP010-19 | http://www.ncbi.nlm.nih.gov/nuccore/MW535965	{"BOLD_ProcessID":"IBIHP010-19","BOLD_BINURI":"BOLD:ACB8347"}	Animalia	Arthropoda	Insecta	Hemiptera	Cicadellidae	Cicadella	Animalia | Arthropoda | Insecta | Hemiptera | Cicadellidae | Cicadellinae | Cicadella	viridis		Cicadella viridis (Linnaeus, 1758)	(Linnaeus, 1758)	ICZN	species	J. M. Grosso-Silva	Morphology	1		Adult	in collection	J. M. Grosso-Silva	2015-06-17	2015	06	17	Europe	Portugal	PT	Bragança	Mogadouro	Margem esquerda do rio Sabor (albufeira), a leste do marco geodesico 'Vrea'
f9744a72-2ad9-4d08-8ab5-59d2a36c9fca	PhysicalObject	2020-02-25	en	https://creativecommons.org/licenses/by/4.0/legalcode	CIBIO (Research Center in Biodiversity and Genetic Resources) Portugal	CIBIO	37560003-ae75-43c3-95aa-48c98797aa2a	CIBIO	InBIO Barcoding Initiative	4ec2b246-f5fa-4b90-9a8d-ddafc2a3f970	IBI Hemiptera 01	2852ec0a-7f38-4977-97e4-c536a3d0e41a	PreservedSpecimen	whole animal (ETOH) | DNA extract	f9744a72-2ad9-4d08-8ab5-59d2a36c9fca	INV00544	INV00544	http://boldsystems.org/index.php/Public_RecordView?processid=IBIHP011-19 | http://www.ncbi.nlm.nih.gov/nuccore/MW536072	{"BOLD_ProcessID":"IBIHP011-19","BOLD_BINURI":"BOLD:ABX8897"}	Animalia	Arthropoda	Insecta	Hemiptera	Cicadellidae	Tremulicerus	Animalia | Arthropoda | Insecta | Hemiptera | Cicadellidae | Idiocerinae | Tremulicerus	fulgidus		Tremulicerus fulgidus (Fabricius, 1775)	(Fabricius, 1775)	ICZN	species	J. M. Grosso-Silva	Morphology	1		Adult	in collection	J. M. Grosso-Silva	2015-06-17	2015	06	17	Europe	Portugal	PT	Bragança	Mogadouro	Margem esquerda do rio Sabor (albufeira), a leste do marco geodesico 'Vrea'
08c21123-c6fb-4296-a44b-86a6a9817d5a	PhysicalObject	2020-02-25	en	https://creativecommons.org/licenses/by/4.0/legalcode	CIBIO (Research Center in Biodiversity and Genetic Resources) Portugal	CIBIO	37560003-ae75-43c3-95aa-48c98797aa2a	CIBIO	InBIO Barcoding Initiative	4ec2b246-f5fa-4b90-9a8d-ddafc2a3f970	IBI Hemiptera 01	2852ec0a-7f38-4977-97e4-c536a3d0e41a	PreservedSpecimen	whole animal (ETOH) | DNA extract	08c21123-c6fb-4296-a44b-86a6a9817d5a	INV00545	INV00545	http://boldsystems.org/index.php/Public_RecordView?processid=IBIHP012-19 | http://www.ncbi.nlm.nih.gov/nuccore/MW536017	{"BOLD_ProcessID":"IBIHP012-19","BOLD_BINURI":"BOLD:AAD4531"}	Animalia	Arthropoda	Insecta	Hemiptera	Rhopalidae	Brachycarenus	Animalia | Arthropoda | Insecta | Hemiptera | Rhopalidae | Rhopalinae | Brachycarenus	tigrinus		Brachycarenus tigrinus (Schilling, 1829)	(Schilling, 1829)	ICZN	species	J. M. Grosso-Silva	Morphology	1		Adult	in collection	J. M. Grosso-Silva	2015-06-17	2015	06	17	Europe	Portugal	PT	Bragança	Mogadouro	Margem esquerda do rio Sabor (albufeira), a leste do marco geodesico 'Vrea'
ece2a316-05c2-4a37-9add-a59c692024f3	PhysicalObject	2020-02-25	en	https://creativecommons.org/licenses/by/4.0/legalcode	CIBIO (Research Center in Biodiversity and Genetic Resources) Portugal	CIBIO	37560003-ae75-43c3-95aa-48c98797aa2a	CIBIO	InBIO Barcoding Initiative	4ec2b246-f5fa-4b90-9a8d-ddafc2a3f970	IBI Hemiptera 01	2852ec0a-7f38-4977-97e4-c536a3d0e41a	PreservedSpecimen	whole animal (ETOH) | DNA extract	ece2a316-05c2-4a37-9add-a59c692024f3	INV00620	INV00620	http://boldsystems.org/index.php/Public_RecordView?processid=IBIHP013-19 | http://www.ncbi.nlm.nih.gov/nuccore/MW536018	{"BOLD_ProcessID":"IBIHP013-19","BOLD_BINURI":"BOLD:ADT8242"}	Animalia	Arthropoda	Insecta	Hemiptera	Pentatomidae	Graphosoma	Animalia | Arthropoda | Insecta | Hemiptera | Pentatomidae | Podopinae | Graphosoma	semipunctatum		Graphosoma semipunctatum (Fabricius, 1775)	(Fabricius, 1775)	ICZN	species	J. M. Grosso-Silva	Morphology	1	Female	Adult	in collection	J. M. Grosso-Silva	2015-06-04	2015	06	04	Europe	Portugal	PT	Viseu	Lamego	Margem do rio Varosa, a norte de Santo Aleixo
7f2d0d36-f25c-4251-a556-2e143e831a34	PhysicalObject	2020-02-25	en	https://creativecommons.org/licenses/by/4.0/legalcode	CIBIO (Research Center in Biodiversity and Genetic Resources) Portugal	CIBIO	37560003-ae75-43c3-95aa-48c98797aa2a	CIBIO	InBIO Barcoding Initiative	4ec2b246-f5fa-4b90-9a8d-ddafc2a3f970	IBI Hemiptera 01	2852ec0a-7f38-4977-97e4-c536a3d0e41a	PreservedSpecimen	whole animal (ETOH) | DNA extract	7f2d0d36-f25c-4251-a556-2e143e831a34	INV00628	INV00628	http://boldsystems.org/index.php/Public_RecordView?processid=IBIHP044-20 | http://www.ncbi.nlm.nih.gov/nuccore/MW535968	{"BOLD_ProcessID":"IBIHP044-20","BOLD_BINURI":"BOLD:AEC3215"}	Animalia	Arthropoda	Insecta	Hemiptera	Nepidae	Nepa	Animalia | Arthropoda | Insecta | Hemiptera | Nepidae | Nepinae | Nepa	cinerea		Nepa cinerea Linnaeus, 1758	Linnaeus, 1758	ICZN	species	Sónia Ferreira	Morphology	1		Adult	in collection	J. M. Grosso-Silva	2015-04-29	2015	04	29	Europe	Portugal	PT	Bragança	Bragança	Rio Igrejas, a nordeste de Vale de Lamas
6b84c692-a50d-4418-803d-034b96c03ce1	PhysicalObject	2020-02-25	en	https://creativecommons.org/licenses/by/4.0/legalcode	CIBIO (Research Center in Biodiversity and Genetic Resources) Portugal	CIBIO	37560003-ae75-43c3-95aa-48c98797aa2a	CIBIO	InBIO Barcoding Initiative	4ec2b246-f5fa-4b90-9a8d-ddafc2a3f970	IBI Hemiptera 01	2852ec0a-7f38-4977-97e4-c536a3d0e41a	PreservedSpecimen	whole animal (ETOH) | DNA extract	6b84c692-a50d-4418-803d-034b96c03ce1	INV00631	INV00631	http://boldsystems.org/index.php/Public_RecordView?processid=IBIHP104-20 | http://www.ncbi.nlm.nih.gov/nuccore/MW536056	{"BOLD_ProcessID":"IBIHP104-20","BOLD_BINURI":"BOLD:AEE8147"}	Animalia	Arthropoda	Insecta	Hemiptera	Potamocoridae	Naucoris	Animalia | Arthropoda | Insecta | Hemiptera | Potamocoridae | Naucorinae | Naucoris	maculatus		Naucoris maculatus Fabricius, 1798	Fabricius, 1798	ICZN	species	J. M. Grosso-Silva	Morphology	1		Adult	in collection	J. M. Grosso-Silva	2015-06-11	2015	06	11	Europe	Portugal	PT	Viseu	Lamego	Margem do rio Varosa, a leste da Quinta da Formiga
0ceb2dc2-27b4-423d-b727-78a00e0e7ad6	PhysicalObject	2020-02-25	en	https://creativecommons.org/licenses/by/4.0/legalcode	J.M. Grosso-Silva (Porto, Portugal)	CIBIO	37560003-ae75-43c3-95aa-48c98797aa2a	GSPC	Private Collection of J.M. Grosso-Silva	d44c4d86-2106-42b4-a542-d2fe5e3e5666	IBI Hemiptera 01	2852ec0a-7f38-4977-97e4-c536a3d0e41a	PreservedSpecimen	whole animal (ETOH) | DNA extract	0ceb2dc2-27b4-423d-b727-78a00e0e7ad6	INV00638	INV00638	http://boldsystems.org/index.php/Public_RecordView?processid=IBIHP183-21 | http://www.ncbi.nlm.nih.gov/nuccore/MW535981	{"BOLD_ProcessID":"IBIHP183-21","BOLD_BINURI":"BOLD:AAJ7097"}	Animalia	Arthropoda	Insecta	Hemiptera	Flatidae	Siphanta	Animalia | Arthropoda | Insecta | Hemiptera | Flatidae | Flatinae | Siphanta	acuta		Siphanta acuta (Walker, 1851)	(Walker, 1851)	ICZN	species		BOLD ID Engine	1			in collection	Diogo Correia	2017-05-16	2017	05	16	Europe	Portugal	PT	Porto	Porto	Jardim da Casa de Serralves
65f1e8c0-0fb9-4fa6-9335-0bdf56eee7bc	PhysicalObject	2020-02-25	en	https://creativecommons.org/licenses/by/4.0/legalcode	CIBIO (Research Center in Biodiversity and Genetic Resources) Portugal	CIBIO	37560003-ae75-43c3-95aa-48c98797aa2a	CIBIO	InBIO Barcoding Initiative	4ec2b246-f5fa-4b90-9a8d-ddafc2a3f970	IBI Hemiptera 01	2852ec0a-7f38-4977-97e4-c536a3d0e41a	PreservedSpecimen	whole animal (ETOH) | DNA extract	65f1e8c0-0fb9-4fa6-9335-0bdf56eee7bc	INV00676	INV00676	http://boldsystems.org/index.php/Public_RecordView?processid=IBIHP014-19 | http://www.ncbi.nlm.nih.gov/nuccore/MW536049	{"BOLD_ProcessID":"IBIHP014-19","BOLD_BINURI":"BOLD:AAG8727"}	Animalia	Arthropoda	Insecta	Hemiptera	Pentatomidae	Palomena	Animalia | Arthropoda | Insecta | Hemiptera | Pentatomidae | Pentatominae | Palomena	prasina		Palomena prasina (Linnaeus, 1761)	(Linnaeus, 1761)	ICZN	species	J. M. Grosso-Silva	Morphology	1		Adult	in collection	J. M. Grosso-Silva	2015-07-25	2015	07	25	Europe	Portugal	PT	Aveiro	Aveiro	Quinta Ecológica da Moita - Oliveirinha
cf56b20a-7631-43ea-9a8a-d9114714d38a	PhysicalObject	2020-02-25	en	https://creativecommons.org/licenses/by/4.0/legalcode	CIBIO (Research Center in Biodiversity and Genetic Resources) Portugal	CIBIO	37560003-ae75-43c3-95aa-48c98797aa2a	CIBIO	InBIO Barcoding Initiative	4ec2b246-f5fa-4b90-9a8d-ddafc2a3f970	IBI Hemiptera 01	2852ec0a-7f38-4977-97e4-c536a3d0e41a	PreservedSpecimen	whole animal (ETOH) | DNA extract	cf56b20a-7631-43ea-9a8a-d9114714d38a	INV00681	INV00681	http://boldsystems.org/index.php/Public_RecordView?processid=IBIHP015-19 | http://www.ncbi.nlm.nih.gov/nuccore/MW536069	{"BOLD_ProcessID":"IBIHP015-19","BOLD_BINURI":"BOLD:AAN1703"}	Animalia	Arthropoda	Insecta	Hemiptera	Notonectidae	Notonecta	Animalia | Arthropoda | Insecta | Hemiptera | Notonectidae | Notonectinae | Notonecta	maculata		Notonecta maculata Fabricius, 1794	Fabricius, 1794	ICZN	species	J. M. Grosso-Silva	Morphology	1		Adult	in collection	J. M. Grosso-Silva	2015-05-21	2015	05	21	Europe	Portugal	PT	Bragança	Alfândega da Fé	Alfândega da Fé
cc527e28-4ae8-4641-b760-bbeb7db884db	PhysicalObject	2020-02-25	en	https://creativecommons.org/licenses/by/4.0/legalcode	CIBIO (Research Center in Biodiversity and Genetic Resources) Portugal	CIBIO	37560003-ae75-43c3-95aa-48c98797aa2a	CIBIO	InBIO Barcoding Initiative	4ec2b246-f5fa-4b90-9a8d-ddafc2a3f970	IBI Hemiptera 01	2852ec0a-7f38-4977-97e4-c536a3d0e41a	PreservedSpecimen	whole animal (ETOH) | DNA extract	cc527e28-4ae8-4641-b760-bbeb7db884db	INV00744	INV00744	http://boldsystems.org/index.php/Public_RecordView?processid=IBIHP016-19 | http://www.ncbi.nlm.nih.gov/nuccore/MW535994	{"BOLD_ProcessID":"IBIHP016-19","BOLD_BINURI":"BOLD:AAL1328"}	Animalia	Arthropoda	Insecta	Hemiptera	Nepidae	Ranatra	Animalia | Arthropoda | Insecta | Hemiptera | Nepidae | Ranatrinae | Ranatra	linearis		Ranatra linearis (Linnaeus, 1758)	(Linnaeus, 1758)	ICZN	species	J. M. Grosso-Silva	Morphology	1		Adult	in collection	J. M. Grosso-Silva	2015-04-29	2015	04	29	Europe	Portugal	PT	Bragança	Bragança	Rio Igrejas, a nordeste de Vale de Lamas
f38983b1-54a6-46ad-8c02-534577f5c600	PhysicalObject	2020-02-25	en	https://creativecommons.org/licenses/by/4.0/legalcode	CIBIO (Research Center in Biodiversity and Genetic Resources) Portugal	CIBIO	37560003-ae75-43c3-95aa-48c98797aa2a	CIBIO	InBIO Barcoding Initiative	4ec2b246-f5fa-4b90-9a8d-ddafc2a3f970	IBI Hemiptera 01	2852ec0a-7f38-4977-97e4-c536a3d0e41a	PreservedSpecimen	whole animal (ETOH) | DNA extract	f38983b1-54a6-46ad-8c02-534577f5c600	INV00745	INV00745	http://boldsystems.org/index.php/Public_RecordView?processid=IBIHP017-19 | http://www.ncbi.nlm.nih.gov/nuccore/MW536004	{"BOLD_ProcessID":"IBIHP017-19","BOLD_BINURI":"BOLD:AAL1328"}	Animalia	Arthropoda	Insecta	Hemiptera	Nepidae	Ranatra	Animalia | Arthropoda | Insecta | Hemiptera | Nepidae | Ranatrinae | Ranatra	linearis		Ranatra linearis (Linnaeus, 1758)	(Linnaeus, 1758)	ICZN	species	J. M. Grosso-Silva	Morphology	1		Adult	in collection	J. M. Grosso-Silva	2015-04-28	2015	04	28	Europe	Portugal	PT	Bragança	Miranda do Douro	Afluente do rio Angueira, em São Martinho de Angueira
1afbb752-f79e-4135-a78a-92244ae60054	PhysicalObject	2020-02-25	en	https://creativecommons.org/licenses/by/4.0/legalcode	CIBIO (Research Center in Biodiversity and Genetic Resources) Portugal	CIBIO	37560003-ae75-43c3-95aa-48c98797aa2a	CIBIO	InBIO Barcoding Initiative	4ec2b246-f5fa-4b90-9a8d-ddafc2a3f970	IBI Hemiptera 01	2852ec0a-7f38-4977-97e4-c536a3d0e41a	PreservedSpecimen	whole animal (ETOH) | DNA extract	1afbb752-f79e-4135-a78a-92244ae60054	INV00836	INV00836	http://boldsystems.org/index.php/Public_RecordView?processid=IBIHP106-20 | http://www.ncbi.nlm.nih.gov/nuccore/MW536032	{"BOLD_ProcessID":"IBIHP106-20","BOLD_BINURI":"BOLD:ACA7025"}	Animalia	Arthropoda	Insecta	Hemiptera	Berytidae	Berytinus	Animalia | Arthropoda | Insecta | Hemiptera | Berytidae | Berytinae | Berytinus	montivagus		Berytinus montivagus (Meyer, 1841)	(Meyer, 1841)	ICZN	species	J. M. Grosso-Silva	Morphology	1		Adult	in collection	J. M. Grosso-Silva | Rui Andrade	2015-06-16	2015	06	16	Europe	Portugal	PT	Bragança	Vimioso	Margem direita do rio Angueira, a sudoeste do Castelo de Algoso
86b60b67-e7cf-46b9-8877-aa93f527a984	PhysicalObject	2020-02-25	en	https://creativecommons.org/licenses/by/4.0/legalcode	CIBIO (Research Center in Biodiversity and Genetic Resources) Portugal	CIBIO	37560003-ae75-43c3-95aa-48c98797aa2a	CIBIO	InBIO Barcoding Initiative	4ec2b246-f5fa-4b90-9a8d-ddafc2a3f970	IBI Hemiptera 01	2852ec0a-7f38-4977-97e4-c536a3d0e41a	PreservedSpecimen	whole animal (ETOH) | DNA extract	86b60b67-e7cf-46b9-8877-aa93f527a984	INV00854	INV00854	http://boldsystems.org/index.php/Public_RecordView?processid=IBIHP107-20 | http://www.ncbi.nlm.nih.gov/nuccore/MW536053	{"BOLD_ProcessID":"IBIHP107-20","BOLD_BINURI":"BOLD:ABW6633"}	Animalia	Arthropoda	Insecta	Hemiptera	Cicadellidae	Iassus	Animalia | Arthropoda | Insecta | Hemiptera | Cicadellidae | Iassinae | Iassus	lanio		Iassus lanio Linnaeus, 1761	Linnaeus, 1761	ICZN	species		BOLD ID Engine	1		Adult	in collection	J. M. Grosso-Silva | Rui Andrade	2015-06-16	2015	06	16	Europe	Portugal	PT	Bragança	Vimioso	Margem direita do rio Angueira, a sudoeste do Castelo de Algoso
798b9ed2-6326-4b19-86c0-5aeed4f02333	PhysicalObject	2020-02-25	en	https://creativecommons.org/licenses/by/4.0/legalcode	CIBIO (Research Center in Biodiversity and Genetic Resources) Portugal	CIBIO	37560003-ae75-43c3-95aa-48c98797aa2a	CIBIO	InBIO Barcoding Initiative	4ec2b246-f5fa-4b90-9a8d-ddafc2a3f970	IBI Hemiptera 01	2852ec0a-7f38-4977-97e4-c536a3d0e41a	PreservedSpecimen	whole animal (ETOH) | DNA extract	798b9ed2-6326-4b19-86c0-5aeed4f02333	INV00874	INV00874	http://boldsystems.org/index.php/Public_RecordView?processid=IBIHP184-21 | http://www.ncbi.nlm.nih.gov/nuccore/MW536062	{"BOLD_ProcessID":"IBIHP184-21","BOLD_BINURI":"BOLD:ADG5371"}	Animalia	Arthropoda	Insecta	Hemiptera	Corixidae	Paracorixa	Animalia | Arthropoda | Insecta | Hemiptera | Corixidae | Corixinae | Paracorixa	concinna		Paracorixa concinna (Fieber, 1848)	(Fieber, 1848)	ICZN	species		BOLD ID Engine	1		Adult	in collection	J. M. Grosso-Silva | Rui Andrade	2015-06-16	2015	06	16	Europe	Portugal	PT	Bragança	Vimioso	Margem direita do rio Angueira, a sudoeste do Castelo de Algoso
bcff6bc9-4483-4389-b7e7-bbbb5d0dae2d	PhysicalObject	2020-02-25	en	https://creativecommons.org/licenses/by/4.0/legalcode	CIBIO (Research Center in Biodiversity and Genetic Resources) Portugal	CIBIO	37560003-ae75-43c3-95aa-48c98797aa2a	CIBIO	InBIO Barcoding Initiative	4ec2b246-f5fa-4b90-9a8d-ddafc2a3f970	IBI Hemiptera 01	2852ec0a-7f38-4977-97e4-c536a3d0e41a	PreservedSpecimen	whole animal (ETOH) | DNA extract	bcff6bc9-4483-4389-b7e7-bbbb5d0dae2d	INV00888	INV00888	http://boldsystems.org/index.php/Public_RecordView?processid=IBIHP185-21 | http://www.ncbi.nlm.nih.gov/nuccore/MW536051	{"BOLD_ProcessID":"IBIHP185-21","BOLD_BINURI":"BOLD:AAV0162"}	Animalia	Arthropoda	Insecta	Hemiptera	Cicadellidae	Eutettix	Animalia | Arthropoda | Insecta | Hemiptera | Cicadellidae | Deltocephalinae | Eutettix	variabilis		Eutettix variabilis Hepner, 1942	Hepner, 1942	ICZN	species		BOLD ID Engine	1		Adult	in collection	J. M. Grosso-Silva | Rui Andrade	2015-06-16	2015	06	16	Europe	Portugal	PT	Bragança	Vimioso	Margem direita do rio Angueira, a sudoeste do Castelo de Algoso
c9910608-ff16-4ab1-a2f0-c969b73cb65f	PhysicalObject	2020-02-25	en	https://creativecommons.org/licenses/by/4.0/legalcode	CIBIO (Research Center in Biodiversity and Genetic Resources) Portugal	CIBIO	37560003-ae75-43c3-95aa-48c98797aa2a	CIBIO	InBIO Barcoding Initiative	4ec2b246-f5fa-4b90-9a8d-ddafc2a3f970	IBI Hemiptera 01	2852ec0a-7f38-4977-97e4-c536a3d0e41a	PreservedSpecimen	whole animal (ETOH) | DNA extract	c9910608-ff16-4ab1-a2f0-c969b73cb65f	INV01258	INV01258	http://boldsystems.org/index.php/Public_RecordView?processid=IBIHP018-19 | http://www.ncbi.nlm.nih.gov/nuccore/MW536084	{"BOLD_ProcessID":"IBIHP018-19","BOLD_BINURI":"BOLD:AAY8951"}	Animalia	Arthropoda	Insecta	Hemiptera	Pyrrhocoridae	Pyrrhocoris	Animalia | Arthropoda | Insecta | Hemiptera | Pyrrhocoridae | | Pyrrhocoris	apterus		Pyrrhocoris apterus (Linnaeus, 1758)	(Linnaeus, 1758)	ICZN	species	J. M. Grosso-Silva	Morphology	1		Adult	in collection	J. M. Grosso-Silva	2015-08-06	2015	08	06	Europe	Portugal	PT	Porto	Vila do Conde	Campus Agrário de Vairão
e4c327dc-72aa-4226-a7c8-45479350e6f1	PhysicalObject	2020-02-25	en	https://creativecommons.org/licenses/by/4.0/legalcode	CIBIO (Research Center in Biodiversity and Genetic Resources) Portugal	CIBIO	37560003-ae75-43c3-95aa-48c98797aa2a	CIBIO	InBIO Barcoding Initiative	4ec2b246-f5fa-4b90-9a8d-ddafc2a3f970	IBI Hemiptera 01	2852ec0a-7f38-4977-97e4-c536a3d0e41a	PreservedSpecimen	whole animal (ETOH) | DNA extract	e4c327dc-72aa-4226-a7c8-45479350e6f1	INV01286	INV01286	http://boldsystems.org/index.php/Public_RecordView?processid=IBIHP186-21 | http://www.ncbi.nlm.nih.gov/nuccore/MW536008	{"BOLD_ProcessID":"IBIHP186-21","BOLD_BINURI":"BOLD:ABZ2225"}	Animalia	Arthropoda	Insecta	Hemiptera	Acanthosomatidae	Elasmostethus	Animalia | Arthropoda | Insecta | Hemiptera | Acanthosomatidae | Acanthosomatinae | Elasmostethus	interstinctus		Elasmostethus interstinctus (Linnaeus, 1758)	(Linnaeus, 1758)	ICZN	species		BOLD ID Engine	1			in collection	Sónia Ferreira | Martin Corley | Ana Rita Gonçalves	2016-08-25	2016	08	25	Europe	Portugal	PT	Castelo Branco	Covilhã	Próximo de Penhas da Saúde
a359eb4d-4446-4a39-ab63-eef0716f64a7	PhysicalObject	2020-02-25	en	https://creativecommons.org/licenses/by/4.0/legalcode	CIBIO (Research Center in Biodiversity and Genetic Resources) Portugal	CIBIO	37560003-ae75-43c3-95aa-48c98797aa2a	CIBIO	InBIO Barcoding Initiative	4ec2b246-f5fa-4b90-9a8d-ddafc2a3f970	IBI Hemiptera 01	2852ec0a-7f38-4977-97e4-c536a3d0e41a	PreservedSpecimen	whole animal (ETOH) | DNA extract	a359eb4d-4446-4a39-ab63-eef0716f64a7	INV02255	INV02255	http://boldsystems.org/index.php/Public_RecordView?processid=IBIHP109-20 | http://www.ncbi.nlm.nih.gov/nuccore/MW535980	{"BOLD_ProcessID":"IBIHP109-20","BOLD_BINURI":"BOLD:AEE5516"}	Animalia	Arthropoda	Insecta	Hemiptera	Dictyopharidae	Almana	Animalia | Arthropoda | Insecta | Hemiptera | Dictyopharidae | | Almana	longipes		Almana longipes (Dufour, 1849)	(Dufour, 1849)	ICZN	species	J. M. Grosso-Silva	Morphology	1			in collection	Sónia Ferreira | Martin Corley | Ana Rita Gonçalves	2016-08-27	2016	08	27	Europe	Portugal	PT	Guarda	Seia	Vale do Rossim
cc461008-b1cf-4de6-a7a8-62d746b70902	PhysicalObject	2020-02-25	en	https://creativecommons.org/licenses/by/4.0/legalcode	CIBIO (Research Center in Biodiversity and Genetic Resources) Portugal	CIBIO	37560003-ae75-43c3-95aa-48c98797aa2a	CIBIO	InBIO Barcoding Initiative	4ec2b246-f5fa-4b90-9a8d-ddafc2a3f970	IBI Hemiptera 01	2852ec0a-7f38-4977-97e4-c536a3d0e41a	PreservedSpecimen	whole animal (ETOH) | DNA extract	cc461008-b1cf-4de6-a7a8-62d746b70902	INV02496	INV02496	http://boldsystems.org/index.php/Public_RecordView?processid=IBIHP045-20 | http://www.ncbi.nlm.nih.gov/nuccore/MW535999	{"BOLD_ProcessID":"IBIHP045-20","BOLD_BINURI":"BOLD:AEC3215"}	Animalia	Arthropoda	Insecta	Hemiptera	Nepidae	Nepa	Animalia | Arthropoda | Insecta | Hemiptera | Nepidae | Nepinae | Nepa	cinerea		Nepa cinerea Linnaeus, 1758	Linnaeus, 1758	ICZN	species	Sónia Ferreira	Morphology	1		Adult	in collection	Sónia Ferreira | Martin Corley | Rui Andrade	2016-06-03	2016	06	03	Europe	Portugal	PT	Bragança	Miranda do Douro	Barrocal do Douro
b4a11f4c-151d-4921-8cf2-85a9ca808e89	PhysicalObject	2020-02-25	en	https://creativecommons.org/licenses/by/4.0/legalcode	CIBIO (Research Center in Biodiversity and Genetic Resources) Portugal	CIBIO	37560003-ae75-43c3-95aa-48c98797aa2a	CIBIO	InBIO Barcoding Initiative	4ec2b246-f5fa-4b90-9a8d-ddafc2a3f970	IBI Hemiptera 01	2852ec0a-7f38-4977-97e4-c536a3d0e41a	PreservedSpecimen	whole animal (ETOH) | DNA extract	b4a11f4c-151d-4921-8cf2-85a9ca808e89	INV02601	INV02601	http://boldsystems.org/index.php/Public_RecordView?processid=IBIHP029-19 | http://www.ncbi.nlm.nih.gov/nuccore/MW536028	{"BOLD_ProcessID":"IBIHP029-19","BOLD_BINURI":"BOLD:ABV9616"}	Animalia	Arthropoda	Insecta	Hemiptera	Rhopalidae	Chorosoma	Animalia | Arthropoda | Insecta | Hemiptera | Rhopalidae | Rhopalinae | Chorosoma	schillingii		Chorosoma schillingii (Schilling, 1829)	(Schilling, 1829)	ICZN	species	Pedro Sousa	Morphology	1		Adult	in collection	Sónia Ferreira | Martin Corley | Rebecca Mateus | Luís Silva | Vanessa Mata	2017-07-14	2017	07	14	Europe	Portugal	PT	Bragança	Carrazeda de Ansiães	Amieiro
8ee41063-f720-4ab0-981a-cc7d0e1e6c52	PhysicalObject	2020-02-25	en	https://creativecommons.org/licenses/by/4.0/legalcode	CIBIO (Research Center in Biodiversity and Genetic Resources) Portugal	CIBIO	37560003-ae75-43c3-95aa-48c98797aa2a	CIBIO	InBIO Barcoding Initiative	4ec2b246-f5fa-4b90-9a8d-ddafc2a3f970	IBI Hemiptera 01	2852ec0a-7f38-4977-97e4-c536a3d0e41a	PreservedSpecimen	whole animal (ETOH) | DNA extract	8ee41063-f720-4ab0-981a-cc7d0e1e6c52	INV02906	INV02906	http://boldsystems.org/index.php/Public_RecordView?processid=IBIHP111-20 | http://www.ncbi.nlm.nih.gov/nuccore/MW536034	{"BOLD_ProcessID":"IBIHP111-20","BOLD_BINURI":"BOLD:AAY9075"}	Animalia	Arthropoda	Insecta	Hemiptera	Nabidae	Himacerus	Animalia | Arthropoda | Insecta | Hemiptera | Nabidae | Nabinae | Himacerus	mirmicoides		Himacerus mirmicoides (O.Costa, 1834)	(O.Costa, 1834)	ICZN	species	J. M. Grosso-Silva	Morphology	1			in collection	Sónia Ferreira | Martin Corley | Rui Andrade	2016-06-01	2016	06	01	Europe	Portugal	PT	Bragança	Alfândega da Fé	Sambade
5e349c36-a1d1-4a1d-99a8-056c28406e77	PhysicalObject	2020-02-25	en	https://creativecommons.org/licenses/by/4.0/legalcode	CIBIO (Research Center in Biodiversity and Genetic Resources) Portugal	CIBIO	37560003-ae75-43c3-95aa-48c98797aa2a	CIBIO	InBIO Barcoding Initiative	4ec2b246-f5fa-4b90-9a8d-ddafc2a3f970	IBI Hemiptera 01	2852ec0a-7f38-4977-97e4-c536a3d0e41a	PreservedSpecimen	whole animal (ETOH) | DNA extract	5e349c36-a1d1-4a1d-99a8-056c28406e77	INV02909	INV02909	http://boldsystems.org/index.php/Public_RecordView?processid=IBIHP112-20 | http://www.ncbi.nlm.nih.gov/nuccore/MW536033	{"BOLD_ProcessID":"IBIHP112-20","BOLD_BINURI":"BOLD:AEE6008"}	Animalia	Arthropoda	Insecta	Hemiptera	Lygaeidae	Melanocoryphus	Animalia | Arthropoda | Insecta | Hemiptera | Lygaeidae | Lygaeinae | Melanocoryphus	albomaculatus		Melanocoryphus albomaculatus Goeze, 1778	Goeze, 1778	ICZN	species	J. M. Grosso-Silva	Morphology	1			in collection	Sónia Ferreira | Martin Corley | Rui Andrade	2016-06-01	2016	06	01	Europe	Portugal	PT	Bragança	Alfândega da Fé	Sambade
ccde3738-b94e-4750-976e-558eac8b9c03	PhysicalObject	2020-02-25	en	https://creativecommons.org/licenses/by/4.0/legalcode	CIBIO (Research Center in Biodiversity and Genetic Resources) Portugal	CIBIO	37560003-ae75-43c3-95aa-48c98797aa2a	CIBIO	InBIO Barcoding Initiative	4ec2b246-f5fa-4b90-9a8d-ddafc2a3f970	IBI Hemiptera 01	2852ec0a-7f38-4977-97e4-c536a3d0e41a	PreservedSpecimen	whole animal (ETOH) | DNA extract	ccde3738-b94e-4750-976e-558eac8b9c03	INV02935	INV02935	http://boldsystems.org/index.php/Public_RecordView?processid=IBIHP019-19 | http://www.ncbi.nlm.nih.gov/nuccore/MW536088	{"BOLD_ProcessID":"IBIHP019-19","BOLD_BINURI":"BOLD:ACB8347"}	Animalia	Arthropoda	Insecta	Hemiptera	Cicadellidae	Cicadella	Animalia | Arthropoda | Insecta | Hemiptera | Cicadellidae | Cicadellinae | Cicadella	viridis		Cicadella viridis (Linnaeus, 1758)	(Linnaeus, 1758)	ICZN	species	Sónia Ferreira	Morphology	1		Adult	in collection	Sónia Ferreira | Martin Corley | Rui Andrade	2016-06-02	2016	06	02	Europe	Portugal	PT	Bragança	Alfândega da Fé	Quinta do Zacarias
b4850618-317d-48e6-a28f-cc4c1ac91d96	PhysicalObject	2020-02-25	en	https://creativecommons.org/licenses/by/4.0/legalcode	CIBIO (Research Center in Biodiversity and Genetic Resources) Portugal	CIBIO	37560003-ae75-43c3-95aa-48c98797aa2a	CIBIO	InBIO Barcoding Initiative	4ec2b246-f5fa-4b90-9a8d-ddafc2a3f970	IBI Hemiptera 01	2852ec0a-7f38-4977-97e4-c536a3d0e41a	PreservedSpecimen	whole animal (ETOH) | DNA extract	b4850618-317d-48e6-a28f-cc4c1ac91d96	INV02955	INV02955	http://boldsystems.org/index.php/Public_RecordView?processid=IBIHP046-20 | http://www.ncbi.nlm.nih.gov/nuccore/MW536014	{"BOLD_ProcessID":"IBIHP046-20","BOLD_BINURI":"BOLD:AEC5811"}	Animalia	Arthropoda	Insecta	Hemiptera	Cercopidae	Cercopis	Animalia | Arthropoda | Insecta | Hemiptera | Cercopidae | Cercopinae | Cercopis	intermedia		Cercopis intermedia Kirschbaum, 1868	Kirschbaum, 1868	ICZN	species	J. M. Grosso-Silva	Morphology	1		Adult	in collection	Sónia Ferreira | Martin Corley | Rui Andrade	2016-06-03	2016	06	03	Europe	Portugal	PT	Bragança	Miranda do Douro	Vila Chã da Braciosa
555cb818-3089-4689-8d8a-fb75865940ae	PhysicalObject	2020-02-25	en	https://creativecommons.org/licenses/by/4.0/legalcode	CIBIO (Research Center in Biodiversity and Genetic Resources) Portugal	CIBIO	37560003-ae75-43c3-95aa-48c98797aa2a	CIBIO	InBIO Barcoding Initiative	4ec2b246-f5fa-4b90-9a8d-ddafc2a3f970	IBI Hemiptera 01	2852ec0a-7f38-4977-97e4-c536a3d0e41a	PreservedSpecimen	whole animal (ETOH) | DNA extract	555cb818-3089-4689-8d8a-fb75865940ae	INV02959	INV02959	http://boldsystems.org/index.php/Public_RecordView?processid=IBIHP047-20 | http://www.ncbi.nlm.nih.gov/nuccore/MW535984	{"BOLD_ProcessID":"IBIHP047-20","BOLD_BINURI":"BOLD:ADJ4404"}	Animalia	Arthropoda	Insecta	Hemiptera	Reduviidae	Rhynocoris	Animalia | Arthropoda | Insecta | Hemiptera | Reduviidae | Reduviinae | Rhynocoris	cuspidatus		Rhynocoris cuspidatus Ribaut, 1922	Ribaut, 1922	ICZN	species	J. M. Grosso-Silva	Morphology	1		Adult	in collection	Sónia Ferreira | Martin Corley | Rui Andrade	2016-06-04	2016	06	04	Europe	Portugal	PT	Bragança	Bragança	França
da72ec4f-59f8-4e66-b03c-f46523069667	PhysicalObject	2020-02-25	en	https://creativecommons.org/licenses/by/4.0/legalcode	CIBIO (Research Center in Biodiversity and Genetic Resources) Portugal	CIBIO	37560003-ae75-43c3-95aa-48c98797aa2a	CIBIO	InBIO Barcoding Initiative	4ec2b246-f5fa-4b90-9a8d-ddafc2a3f970	IBI Hemiptera 01	2852ec0a-7f38-4977-97e4-c536a3d0e41a	PreservedSpecimen	whole animal (ETOH) | DNA extract	da72ec4f-59f8-4e66-b03c-f46523069667	INV02960	INV02960	http://boldsystems.org/index.php/Public_RecordView?processid=IBIHP113-20 | http://www.ncbi.nlm.nih.gov/nuccore/MW536063	{"BOLD_ProcessID":"IBIHP113-20","BOLD_BINURI":"BOLD:AEE2078"}	Animalia	Arthropoda	Insecta	Hemiptera	Pentatomidae	Aelia	Animalia | Arthropoda | Insecta | Hemiptera | Pentatomidae | Pentatominae | Aelia	rostrata		Aelia rostrata Boheman, 1852	Boheman, 1852	ICZN	species	J. M. Grosso-Silva	Morphology	1	Female	Adult	in collection	Sónia Ferreira | Martin Corley | Rui Andrade	2016-06-04	2016	06	04	Europe	Portugal	PT	Bragança	Bragança	França
a2e407d6-4c45-4702-ba8f-9ec227a96f4c	PhysicalObject	2020-02-25	en	https://creativecommons.org/licenses/by/4.0/legalcode	CIBIO (Research Center in Biodiversity and Genetic Resources) Portugal	CIBIO	37560003-ae75-43c3-95aa-48c98797aa2a	CIBIO	InBIO Barcoding Initiative	4ec2b246-f5fa-4b90-9a8d-ddafc2a3f970	IBI Hemiptera 01	2852ec0a-7f38-4977-97e4-c536a3d0e41a	PreservedSpecimen	whole animal (ETOH) | DNA extract	a2e407d6-4c45-4702-ba8f-9ec227a96f4c	INV03281	INV03281	http://boldsystems.org/index.php/Public_RecordView?processid=IBIHP048-20 | http://www.ncbi.nlm.nih.gov/nuccore/MW536061	{"BOLD_ProcessID":"IBIHP048-20","BOLD_BINURI":"BOLD:AAN1703"}	Animalia	Arthropoda	Insecta	Hemiptera	Notonectidae	Notonecta	Animalia | Arthropoda | Insecta | Hemiptera | Notonectidae | Notonectinae | Notonecta	maculata		Notonecta maculata Fabricius, 1794	Fabricius, 1794	ICZN	species	J. M. Grosso-Silva	Morphology	1		Adult	in collection						Europe	Portugal	PT
eb564436-00c9-4fde-9b15-33be0b4c64fd	PhysicalObject	2020-02-25	en	https://creativecommons.org/licenses/by/4.0/legalcode	CIBIO (Research Center in Biodiversity and Genetic Resources) Portugal	CIBIO	37560003-ae75-43c3-95aa-48c98797aa2a	CIBIO	InBIO Barcoding Initiative	4ec2b246-f5fa-4b90-9a8d-ddafc2a3f970	IBI Hemiptera 01	2852ec0a-7f38-4977-97e4-c536a3d0e41a	PreservedSpecimen	whole animal (ETOH) | DNA extract	eb564436-00c9-4fde-9b15-33be0b4c64fd	INV03529	INV03529	http://boldsystems.org/index.php/Public_RecordView?processid=IBIHP020-19 | http://www.ncbi.nlm.nih.gov/nuccore/MW536067	{"BOLD_ProcessID":"IBIHP020-19","BOLD_BINURI":"BOLD:AAL1328"}	Animalia	Arthropoda	Insecta	Hemiptera	Nepidae	Ranatra	Animalia | Arthropoda | Insecta | Hemiptera | Nepidae | Ranatrinae | Ranatra	linearis		Ranatra linearis (Linnaeus, 1758)	(Linnaeus, 1758)	ICZN	species	Sónia Ferreira	Morphology	1		Adult	in collection	Sónia Ferreira	2016-05-13	2016	05	13	Europe	Portugal	PT	Faro	Portimão	Mexilhoeira Grande
3f8006ec-60b9-4d7a-a547-2b3a45562233	PhysicalObject	2020-02-25	en	https://creativecommons.org/licenses/by/4.0/legalcode	CIBIO (Research Center in Biodiversity and Genetic Resources) Portugal	CIBIO	37560003-ae75-43c3-95aa-48c98797aa2a	CIBIO	InBIO Barcoding Initiative	4ec2b246-f5fa-4b90-9a8d-ddafc2a3f970	IBI Hemiptera 01	2852ec0a-7f38-4977-97e4-c536a3d0e41a	PreservedSpecimen	whole animal (ETOH) | DNA extract	3f8006ec-60b9-4d7a-a547-2b3a45562233	INV03530	INV03530	http://boldsystems.org/index.php/Public_RecordView?processid=IBIHP021-19 | http://www.ncbi.nlm.nih.gov/nuccore/MW535995	{"BOLD_ProcessID":"IBIHP021-19","BOLD_BINURI":"BOLD:AAL1328"}	Animalia	Arthropoda	Insecta	Hemiptera	Nepidae	Ranatra	Animalia | Arthropoda | Insecta | Hemiptera | Nepidae | Ranatrinae | Ranatra	linearis		Ranatra linearis (Linnaeus, 1758)	(Linnaeus, 1758)	ICZN	species	Sónia Ferreira	Morphology	1		Adult	in collection	Sónia Ferreira	2016-05-13	2016	05	13	Europe	Portugal	PT	Faro	Portimão	Mexilhoeira Grande
e3f424a7-d4fe-4d8a-81cc-943e8385cefa	PhysicalObject	2020-02-25	en	https://creativecommons.org/licenses/by/4.0/legalcode	CIBIO (Research Center in Biodiversity and Genetic Resources) Portugal	CIBIO	37560003-ae75-43c3-95aa-48c98797aa2a	CIBIO	InBIO Barcoding Initiative	4ec2b246-f5fa-4b90-9a8d-ddafc2a3f970	IBI Hemiptera 01	2852ec0a-7f38-4977-97e4-c536a3d0e41a	PreservedSpecimen	whole animal (ETOH) | DNA extract	e3f424a7-d4fe-4d8a-81cc-943e8385cefa	INV03531	INV03531	http://boldsystems.org/index.php/Public_RecordView?processid=IBIHP022-19 | http://www.ncbi.nlm.nih.gov/nuccore/MW536048	{"BOLD_ProcessID":"IBIHP022-19","BOLD_BINURI":"BOLD:AAL1328"}	Animalia	Arthropoda	Insecta	Hemiptera	Nepidae	Ranatra	Animalia | Arthropoda | Insecta | Hemiptera | Nepidae | Ranatrinae | Ranatra	linearis		Ranatra linearis (Linnaeus, 1758)	(Linnaeus, 1758)	ICZN	species	Sónia Ferreira	Morphology	1		Adult	in collection	Sónia Ferreira	2016-05-13	2016	05	13	Europe	Portugal	PT	Faro	Portimão	Mexilhoeira Grande
4d62621f-9a6d-4bac-b27c-b78c6589e1e2	PhysicalObject	2020-02-25	en	https://creativecommons.org/licenses/by/4.0/legalcode	CIBIO (Research Center in Biodiversity and Genetic Resources) Portugal	CIBIO	37560003-ae75-43c3-95aa-48c98797aa2a	CIBIO	InBIO Barcoding Initiative	4ec2b246-f5fa-4b90-9a8d-ddafc2a3f970	IBI Hemiptera 01	2852ec0a-7f38-4977-97e4-c536a3d0e41a	PreservedSpecimen	whole animal (ETOH) | DNA extract	4d62621f-9a6d-4bac-b27c-b78c6589e1e2	INV03534	INV03534	http://boldsystems.org/index.php/Public_RecordView?processid=IBIHP114-20 | http://www.ncbi.nlm.nih.gov/nuccore/MW536012	{"BOLD_ProcessID":"IBIHP114-20","BOLD_BINURI":"BOLD:ABV0079"}	Animalia	Arthropoda	Insecta	Hemiptera	Notonectidae	Anisops	Animalia | Arthropoda | Insecta | Hemiptera | Notonectidae | Anisopinae | Anisops	sardeus		Anisops sardeus Herrich-Schäffer, 1850	Herrich-Schäffer, 1850	ICZN	species	J. M. Grosso-Silva	Morphology and BOLD ID Engine	1			in collection	Sónia Ferreira | Martin Corley | Ana Rita Gonçalves	2016-08-28	2016	08	28	Europe	Portugal	PT	Bragança	Alfândega da Fé	Quinta do Zacarias
9bb6009e-6072-4ad3-8c17-d7c3db5a275a	PhysicalObject	2020-02-25	en	https://creativecommons.org/licenses/by/4.0/legalcode	CIBIO (Research Center in Biodiversity and Genetic Resources) Portugal	CIBIO	37560003-ae75-43c3-95aa-48c98797aa2a	CIBIO	InBIO Barcoding Initiative	4ec2b246-f5fa-4b90-9a8d-ddafc2a3f970	IBI Hemiptera 01	2852ec0a-7f38-4977-97e4-c536a3d0e41a	PreservedSpecimen	whole animal (ETOH) | DNA extract	9bb6009e-6072-4ad3-8c17-d7c3db5a275a	INV03552	INV03552	http://boldsystems.org/index.php/Public_RecordView?processid=IBIHP049-20 | http://www.ncbi.nlm.nih.gov/nuccore/MW536059	{"BOLD_ProcessID":"IBIHP049-20","BOLD_BINURI":"BOLD:AAY9133"}	Animalia	Arthropoda	Insecta	Hemiptera	Pentatomidae	Graphosoma	Animalia | Arthropoda | Insecta | Hemiptera | Pentatomidae | Podopinae | Graphosoma	italicum		Graphosoma italicum (O.F.Müller, 1766)	(O.F.Müller, 1766)	ICZN	species	J. M. Grosso-Silva	Morphology	1		Adult	in collection	Sónia Ferreira | Martin Corley | Ana Rita Gonçalves	2016-08-28	2016	08	28	Europe	Portugal	PT	Bragança	Alfândega da Fé	Quinta do Zacarias
526f34d5-5807-4df3-b5c1-186c44770f68	PhysicalObject	2020-02-25	en	https://creativecommons.org/licenses/by/4.0/legalcode	CIBIO (Research Center in Biodiversity and Genetic Resources) Portugal	CIBIO	37560003-ae75-43c3-95aa-48c98797aa2a	CIBIO	InBIO Barcoding Initiative	4ec2b246-f5fa-4b90-9a8d-ddafc2a3f970	IBI Hemiptera 01	2852ec0a-7f38-4977-97e4-c536a3d0e41a	PreservedSpecimen	whole animal (ETOH) | DNA extract	526f34d5-5807-4df3-b5c1-186c44770f68	INV03554	INV03554	http://boldsystems.org/index.php/Public_RecordView?processid=IBIHP023-19 | http://www.ncbi.nlm.nih.gov/nuccore/MW536089	{"BOLD_ProcessID":"IBIHP023-19","BOLD_BINURI":"BOLD:AAY8964"}	Animalia	Arthropoda	Insecta	Hemiptera	Pentatomidae	Rhaphigaster	Animalia | Arthropoda | Insecta | Hemiptera | Pentatomidae | Pentatominae | Rhaphigaster	nebulosa		Rhaphigaster nebulosa (Poda, 1761)	(Poda, 1761)	ICZN	species	Ana Rita Gonçalves	Morphology	1		Adult	in collection	Sónia Ferreira | Martin Corley | Ana Rita Gonçalves	2016-08-28	2016	08	28	Europe	Portugal	PT	Bragança	Alfândega da Fé	Quinta do Zacarias
3ab72240-2136-4cb9-905f-36bc7006e463	PhysicalObject	2020-02-25	en	https://creativecommons.org/licenses/by/4.0/legalcode	CIBIO (Research Center in Biodiversity and Genetic Resources) Portugal	CIBIO	37560003-ae75-43c3-95aa-48c98797aa2a	CIBIO	InBIO Barcoding Initiative	4ec2b246-f5fa-4b90-9a8d-ddafc2a3f970	IBI Hemiptera 01	2852ec0a-7f38-4977-97e4-c536a3d0e41a	PreservedSpecimen	whole animal (ETOH) | DNA extract	3ab72240-2136-4cb9-905f-36bc7006e463	INV03567	INV03567	http://boldsystems.org/index.php/Public_RecordView?processid=IBIHP115-20 | http://www.ncbi.nlm.nih.gov/nuccore/MW536076	{"BOLD_ProcessID":"IBIHP115-20","BOLD_BINURI":"BOLD:AEE2078"}	Animalia	Arthropoda	Insecta	Hemiptera	Pentatomidae	Aelia	Animalia | Arthropoda | Insecta | Hemiptera | Pentatomidae | Pentatominae | Aelia	rostrata		Aelia rostrata Boheman, 1852	Boheman, 1852	ICZN	species	J. M. Grosso-Silva	Morphology	1	Male	Adult	in collection	Sónia Ferreira | Martin Corley | Ana Rita Gonçalves	2016-08-28	2016	08	28	Europe	Portugal	PT	Bragança	Alfândega da Fé	Quinta do Zacarias
37e4fa38-8e05-4086-9156-df63774a0986	PhysicalObject	2020-02-25	en	https://creativecommons.org/licenses/by/4.0/legalcode	CIBIO (Research Center in Biodiversity and Genetic Resources) Portugal	CIBIO	37560003-ae75-43c3-95aa-48c98797aa2a	CIBIO	InBIO Barcoding Initiative	4ec2b246-f5fa-4b90-9a8d-ddafc2a3f970	IBI Hemiptera 01	2852ec0a-7f38-4977-97e4-c536a3d0e41a	PreservedSpecimen	whole animal (ETOH) | DNA extract	37e4fa38-8e05-4086-9156-df63774a0986	INV03590	INV03590	http://boldsystems.org/index.php/Public_RecordView?processid=IBIHP116-20 | http://www.ncbi.nlm.nih.gov/nuccore/MW536074	{"BOLD_ProcessID":"IBIHP116-20","BOLD_BINURI":"BOLD:ACB1978"}	Animalia	Arthropoda	Insecta	Hemiptera	Corixidae	Sigara	Animalia | Arthropoda | Insecta | Hemiptera | Corixidae | Corixinae | Sigara	nigrolineata		Sigara nigrolineata (Fieber, 1848)	(Fieber, 1848)	ICZN	species		BOLD ID Engine	1			in collection	Sónia Ferreira | Martin Corley | Ana Rita Gonçalves	2016-08-30	2016	08	30	Europe	Portugal	PT	Bragança	Vimioso	Vimioso
6f5764bf-b9be-4550-8775-16a2da4792fd	PhysicalObject	2020-02-25	en	https://creativecommons.org/licenses/by/4.0/legalcode	CIBIO (Research Center in Biodiversity and Genetic Resources) Portugal	CIBIO	37560003-ae75-43c3-95aa-48c98797aa2a	CIBIO	InBIO Barcoding Initiative	4ec2b246-f5fa-4b90-9a8d-ddafc2a3f970	IBI Hemiptera 01	2852ec0a-7f38-4977-97e4-c536a3d0e41a	PreservedSpecimen	whole animal (ETOH) | DNA extract	6f5764bf-b9be-4550-8775-16a2da4792fd	INV03608	INV03608	http://boldsystems.org/index.php/Public_RecordView?processid=IBIHP024-19 | http://www.ncbi.nlm.nih.gov/nuccore/MW535987	{"BOLD_ProcessID":"IBIHP024-19","BOLD_BINURI":"BOLD:ABV9616"}	Animalia	Arthropoda	Insecta	Hemiptera	Rhopalidae	Chorosoma	Animalia | Arthropoda | Insecta | Hemiptera | Rhopalidae | Rhopalinae | Chorosoma	schillingii		Chorosoma schillingii (Schilling, 1829)	(Schilling, 1829)	ICZN	species	Ana Rita Gonçalves	Morphology	1		Adult	in collection	Sónia Ferreira | Martin Corley | Ana Rita Gonçalves	2016-08-31	2016	08	31	Europe	Portugal	PT	Bragança	Bragança	França
8f11308d-5fd1-40a2-a8a2-a2765005e40c	PhysicalObject	2020-02-25	en	https://creativecommons.org/licenses/by/4.0/legalcode	CIBIO (Research Center in Biodiversity and Genetic Resources) Portugal	CIBIO	37560003-ae75-43c3-95aa-48c98797aa2a	CIBIO	InBIO Barcoding Initiative	4ec2b246-f5fa-4b90-9a8d-ddafc2a3f970	IBI Hemiptera 01	2852ec0a-7f38-4977-97e4-c536a3d0e41a	PreservedSpecimen	whole animal (ETOH) | DNA extract	8f11308d-5fd1-40a2-a8a2-a2765005e40c	INV03620	INV03620	http://boldsystems.org/index.php/Public_RecordView?processid=IBIHP187-21 | http://www.ncbi.nlm.nih.gov/nuccore/MW536081	{"BOLD_ProcessID":"IBIHP187-21","BOLD_BINURI":"BOLD:ACB1799"}	Animalia	Arthropoda	Insecta	Hemiptera	Corixidae	Corixa	Animalia | Arthropoda | Insecta | Hemiptera | Corixidae | Corixinae | Corixa	punctata		Corixa punctata (Illiger, 1807)	(Illiger, 1807)	ICZN	species		BOLD ID Engine	1			in collection	Sónia Ferreira | Martin Corley | Ana Rita Gonçalves	2016-08-31	2016	08	31	Europe	Portugal	PT	Bragança	Bragança	França
3cee18ba-64db-4bd9-a9c3-46dc07bec5bf	PhysicalObject	2020-02-25	en	https://creativecommons.org/licenses/by/4.0/legalcode	CIBIO (Research Center in Biodiversity and Genetic Resources) Portugal	CIBIO	37560003-ae75-43c3-95aa-48c98797aa2a	CIBIO	InBIO Barcoding Initiative	4ec2b246-f5fa-4b90-9a8d-ddafc2a3f970	IBI Hemiptera 01	2852ec0a-7f38-4977-97e4-c536a3d0e41a	PreservedSpecimen	whole animal (ETOH) | DNA extract	3cee18ba-64db-4bd9-a9c3-46dc07bec5bf	INV03659	INV03659	http://boldsystems.org/index.php/Public_RecordView?processid=IBIHP050-20 | http://www.ncbi.nlm.nih.gov/nuccore/MW535966	{"BOLD_ProcessID":"IBIHP050-20","BOLD_BINURI":"BOLD:ABZ2225"}	Animalia	Arthropoda	Insecta	Hemiptera	Acanthosomatidae	Elasmostethus	Animalia | Arthropoda | Insecta | Hemiptera | Acanthosomatidae | Acanthosomatinae | Elasmostethus	interstinctus		Elasmostethus interstinctus (Linnaeus, 1758)	(Linnaeus, 1758)	ICZN	species	J. M. Grosso-Silva	Morphology	1	Female	Adult	in collection	Sónia Ferreira | Martin Corley | Ana Rita Gonçalves	2016-09-01	2016	09	01	Europe	Portugal	PT	Bragança	Bragança	Lama Grande
6ea580db-5ec7-4ed1-9ccf-8518e831807f	PhysicalObject	2020-02-25	en	https://creativecommons.org/licenses/by/4.0/legalcode	CIBIO (Research Center in Biodiversity and Genetic Resources) Portugal	CIBIO	37560003-ae75-43c3-95aa-48c98797aa2a	CIBIO	InBIO Barcoding Initiative	4ec2b246-f5fa-4b90-9a8d-ddafc2a3f970	IBI Hemiptera 01	2852ec0a-7f38-4977-97e4-c536a3d0e41a	PreservedSpecimen	whole animal (ETOH) | DNA extract	6ea580db-5ec7-4ed1-9ccf-8518e831807f	INV03741	INV03741	http://boldsystems.org/index.php/Public_RecordView?processid=IBIHP025-19 | http://www.ncbi.nlm.nih.gov/nuccore/MW536010	{"BOLD_ProcessID":"IBIHP025-19","BOLD_BINURI":"BOLD:AAV0102"}	Animalia	Arthropoda	Insecta	Hemiptera	Lygaeidae	Spilostethus	Animalia | Arthropoda | Insecta | Hemiptera | Lygaeidae | Lygaeinae | Spilostethus	pandurus		Spilostethus pandurus Scopoli, 1763	Scopoli, 1763	ICZN	species	Sónia Ferreira	Morphology	1		Adult	in collection	Sónia Ferreira | Vanessa Mata	2016-09-24	2016	09	24	Europe	Portugal	PT	Bragança	Figueira de Castelo Rodrigo	Ribeira do Mosteiro (ponte da calçada)
6ea6fab4-deaa-48df-a723-4fe78d5fd110	PhysicalObject	2020-02-25	en	https://creativecommons.org/licenses/by/4.0/legalcode	CIBIO (Research Center in Biodiversity and Genetic Resources) Portugal	CIBIO	37560003-ae75-43c3-95aa-48c98797aa2a	CIBIO	InBIO Barcoding Initiative	4ec2b246-f5fa-4b90-9a8d-ddafc2a3f970	IBI Hemiptera 01	2852ec0a-7f38-4977-97e4-c536a3d0e41a	PreservedSpecimen	whole animal (ETOH) | DNA extract	6ea6fab4-deaa-48df-a723-4fe78d5fd110	INV03969	INV03969	http://boldsystems.org/index.php/Public_RecordView?processid=IBIHP026-19 | http://www.ncbi.nlm.nih.gov/nuccore/MW536046	{"BOLD_ProcessID":"IBIHP026-19","BOLD_BINURI":"BOLD:AAU3346"}	Animalia	Arthropoda	Insecta	Hemiptera	Pentatomidae	Nezara	Animalia | Arthropoda | Insecta | Hemiptera | Pentatomidae | Pentatominae | Nezara	viridula		Nezara viridula (Linnaeus, 1758)	(Linnaeus, 1758)	ICZN	species	Sónia Ferreira	Morphology	1		Adult	in collection	Sónia Ferreira | Martin Corley | Ana Rita Gonçalves	2016-08-26	2016	08	26	Europe	Portugal	PT	Guarda	Seia	Central Hidroeléctrica da Ponte de Jugais
e849c0b9-eda4-45b1-a5de-e6736b97f1bd	PhysicalObject	2020-02-25	en	https://creativecommons.org/licenses/by/4.0/legalcode	CIBIO (Research Center in Biodiversity and Genetic Resources) Portugal	CIBIO	37560003-ae75-43c3-95aa-48c98797aa2a	CIBIO	InBIO Barcoding Initiative	4ec2b246-f5fa-4b90-9a8d-ddafc2a3f970	IBI Hemiptera 01	2852ec0a-7f38-4977-97e4-c536a3d0e41a	PreservedSpecimen	whole animal (ETOH) | DNA extract	e849c0b9-eda4-45b1-a5de-e6736b97f1bd	INV04074	INV04074	http://boldsystems.org/index.php/Public_RecordView?processid=IBIHP027-19 | http://www.ncbi.nlm.nih.gov/nuccore/MW536047	{"BOLD_ProcessID":"IBIHP027-19","BOLD_BINURI":"BOLD:AAZ7767"}	Animalia	Arthropoda	Insecta	Hemiptera	Pentatomidae	Pentatoma	Animalia | Arthropoda | Insecta | Hemiptera | Pentatomidae | Pentatominae | Pentatoma	rufipes		Pentatoma rufipes (Linnaeus, 1758)	(Linnaeus, 1758)	ICZN	species	Sónia Ferreira	Morphology	1		Adult	in collection	Sónia Ferreira | Martin Corley | Ana Rita Gonçalves	2016-08-31	2016	08	31	Europe	Portugal	PT	Bragança	Bragança	França
e2bda915-6eac-42d6-bcfa-eca730826411	PhysicalObject	2020-02-25	en	https://creativecommons.org/licenses/by/4.0/legalcode	CIBIO (Research Center in Biodiversity and Genetic Resources) Portugal	CIBIO	37560003-ae75-43c3-95aa-48c98797aa2a	CIBIO	InBIO Barcoding Initiative	4ec2b246-f5fa-4b90-9a8d-ddafc2a3f970	IBI Hemiptera 01	2852ec0a-7f38-4977-97e4-c536a3d0e41a	PreservedSpecimen	whole animal (ETOH) | DNA extract	e2bda915-6eac-42d6-bcfa-eca730826411	INV04120	INV04120	http://boldsystems.org/index.php/Public_RecordView?processid=IBIHP028-19 | http://www.ncbi.nlm.nih.gov/nuccore/MW536001	{"BOLD_ProcessID":"IBIHP028-19","BOLD_BINURI":"BOLD:AAU3346"}	Animalia	Arthropoda	Insecta	Hemiptera	Pentatomidae	Nezara	Animalia | Arthropoda | Insecta | Hemiptera | Pentatomidae | Pentatominae | Nezara	viridula		Nezara viridula (Linnaeus, 1758)	(Linnaeus, 1758)	ICZN	species	Sónia Ferreira	Morphology	1		Adult	in collection	Sónia Ferreira | Vanessa Mata	2016-09-24	2016	09	24	Europe	Portugal	PT	Bragança	Figueira de Castelo Rodrigo	Ribeira do Mosteiro (ponte da calçada)
68dd69f6-e419-4bc4-a968-8a5c88156f47	PhysicalObject	2020-02-25	en	https://creativecommons.org/licenses/by/4.0/legalcode	CIBIO (Research Center in Biodiversity and Genetic Resources) Portugal	CIBIO	37560003-ae75-43c3-95aa-48c98797aa2a	CIBIO	InBIO Barcoding Initiative	4ec2b246-f5fa-4b90-9a8d-ddafc2a3f970	IBI Hemiptera 01	2852ec0a-7f38-4977-97e4-c536a3d0e41a	PreservedSpecimen	whole animal (ETOH) | DNA extract	68dd69f6-e419-4bc4-a968-8a5c88156f47	INV04125	INV04125	http://boldsystems.org/index.php/Public_RecordView?processid=IBIHP051-20 | http://www.ncbi.nlm.nih.gov/nuccore/MW536071	{"BOLD_ProcessID":"IBIHP051-20","BOLD_BINURI":"BOLD:ACL0625"}	Animalia	Arthropoda	Insecta	Hemiptera	Pyrrhocoridae	Scantius	Animalia | Arthropoda | Insecta | Hemiptera | Pyrrhocoridae | | Scantius	aegyptius		Scantius aegyptius (Linnaeus, 1758)	(Linnaeus, 1758)	ICZN	species	J. M. Grosso-Silva	Morphology	1		Adult	in collection	Sónia Ferreira | Vanessa Mata	2016-09-24	2016	09	24	Europe	Portugal	PT	Bragança	Figueira de Castelo Rodrigo	Ribeira do Mosteiro (ponte da calçada)
87309b76-7bf1-4b19-b8eb-9986fe31240f	PhysicalObject	2020-02-25	en	https://creativecommons.org/licenses/by/4.0/legalcode	CIBIO (Research Center in Biodiversity and Genetic Resources) Portugal	CIBIO	37560003-ae75-43c3-95aa-48c98797aa2a	CIBIO	InBIO Barcoding Initiative	4ec2b246-f5fa-4b90-9a8d-ddafc2a3f970	IBI Hemiptera 01	2852ec0a-7f38-4977-97e4-c536a3d0e41a	PreservedSpecimen	whole animal (ETOH) | DNA extract	87309b76-7bf1-4b19-b8eb-9986fe31240f	INV04363	INV04363	http://boldsystems.org/index.php/Public_RecordView?processid=IBIHP052-20 | http://www.ncbi.nlm.nih.gov/nuccore/MW535971	{"BOLD_ProcessID":"IBIHP052-20","BOLD_BINURI":"BOLD:ABW9378"}	Animalia	Arthropoda	Insecta	Hemiptera	Coreidae	Enoplops	Animalia | Arthropoda | Insecta | Hemiptera | Coreidae | Coreinae | Enoplops	scapha		Enoplops scapha (Fabricius, 1794)	(Fabricius, 1794)	ICZN	species	J. M. Grosso-Silva	Morphology	1		Adult	in collection	Sónia Ferreira	2018-06-21	2018	06	21	Europe	Portugal	PT	Vila Real	Alijó	São Mamede de Ribatua
b716d20f-27a4-4217-8b5c-faae9699c8ab	PhysicalObject	2020-02-25	en	https://creativecommons.org/licenses/by/4.0/legalcode	CIBIO (Research Center in Biodiversity and Genetic Resources) Portugal	CIBIO	37560003-ae75-43c3-95aa-48c98797aa2a	CIBIO	InBIO Barcoding Initiative	4ec2b246-f5fa-4b90-9a8d-ddafc2a3f970	IBI Hemiptera 01	2852ec0a-7f38-4977-97e4-c536a3d0e41a	PreservedSpecimen	whole animal (ETOH) | DNA extract	b716d20f-27a4-4217-8b5c-faae9699c8ab	INV05324	INV05324	http://boldsystems.org/index.php/Public_RecordView?processid=IBIHP117-20 | http://www.ncbi.nlm.nih.gov/nuccore/MW536030	{"BOLD_ProcessID":"IBIHP117-20","BOLD_BINURI":"BOLD:ACQ4286"}	Animalia	Arthropoda	Insecta	Hemiptera	Cicadidae	Tettigettalna	Animalia | Arthropoda | Insecta | Hemiptera | Cicadidae | Cicadettinae | Tettigettalna	estrellae		Tettigettalna estrellae (Boulard, 1982)	(Boulard, 1982)	ICZN	species		BOLD ID Engine	1			in collection	Sónia Ferreira | Martin Corley	2017-07-24	2017	07	24	Europe	Portugal	PT	Guarda	Manteigas	Poço do Inferno
74f13f1d-e04b-427f-bb53-4adbbb454959	PhysicalObject	2020-02-25	en	https://creativecommons.org/licenses/by/4.0/legalcode	CIBIO (Research Center in Biodiversity and Genetic Resources) Portugal	CIBIO	37560003-ae75-43c3-95aa-48c98797aa2a	CIBIO	InBIO Barcoding Initiative	4ec2b246-f5fa-4b90-9a8d-ddafc2a3f970	IBI Hemiptera 01	2852ec0a-7f38-4977-97e4-c536a3d0e41a	PreservedSpecimen	whole animal (ETOH) | DNA extract	74f13f1d-e04b-427f-bb53-4adbbb454959	INV06213	INV06213	http://boldsystems.org/index.php/Public_RecordView?processid=IBIHP119-20 | http://www.ncbi.nlm.nih.gov/nuccore/MW535964	{"BOLD_ProcessID":"IBIHP119-20","BOLD_BINURI":"BOLD:AAY9089"}	Animalia	Arthropoda	Insecta	Hemiptera	Miridae	Stenodema	Animalia | Arthropoda | Insecta | Hemiptera | Miridae | Mirinae | Stenodema	laevigata		Stenodema laevigata (Linnaeus, 1758)	(Linnaeus, 1758)	ICZN	species		BOLD ID Engine	1			in collection	Sónia Ferreira | Martin Corley	2018-05-11	2018	05	11	Europe	Portugal	PT	Aveiro	Arouca	Albergaria da Serra
f8f01793-1c2b-4580-b650-36cbb4546361	PhysicalObject	2020-02-25	en	https://creativecommons.org/licenses/by/4.0/legalcode	CIBIO (Research Center in Biodiversity and Genetic Resources) Portugal	CIBIO	37560003-ae75-43c3-95aa-48c98797aa2a	CIBIO	InBIO Barcoding Initiative	4ec2b246-f5fa-4b90-9a8d-ddafc2a3f970	IBI Hemiptera 01	2852ec0a-7f38-4977-97e4-c536a3d0e41a	PreservedSpecimen	whole animal (ETOH) | DNA extract	f8f01793-1c2b-4580-b650-36cbb4546361	INV06214	INV06214	http://boldsystems.org/index.php/Public_RecordView?processid=IBIHP120-20 | http://www.ncbi.nlm.nih.gov/nuccore/MW536044	{"BOLD_ProcessID":"IBIHP120-20","BOLD_BINURI":"BOLD:AAZ9600"}	Animalia	Arthropoda	Insecta	Hemiptera	Coreidae	Haploprocta	Animalia | Arthropoda | Insecta | Hemiptera | Coreidae | | Haploprocta	sulcicornis		Haploprocta sulcicornis (Fabricius, 1794)	(Fabricius, 1794)	ICZN	species	J. M. Grosso-Silva	Morphology	1			in collection	Sónia Ferreira | Martin Corley	2018-05-11	2018	05	11	Europe	Portugal	PT	Aveiro	Arouca	Albergaria da Serra
ced9ed89-e736-4220-9dea-bb2126642bc3	PhysicalObject	2020-02-25	en	https://creativecommons.org/licenses/by/4.0/legalcode	CIBIO (Research Center in Biodiversity and Genetic Resources) Portugal	CIBIO	37560003-ae75-43c3-95aa-48c98797aa2a	CIBIO	InBIO Barcoding Initiative	4ec2b246-f5fa-4b90-9a8d-ddafc2a3f970	IBI Hemiptera 01	2852ec0a-7f38-4977-97e4-c536a3d0e41a	PreservedSpecimen	whole animal (ETOH) | DNA extract	ced9ed89-e736-4220-9dea-bb2126642bc3	INV06292	INV06292	http://boldsystems.org/index.php/Public_RecordView?processid=IBIHP125-20 | http://www.ncbi.nlm.nih.gov/nuccore/MW536003	{"BOLD_ProcessID":"IBIHP125-20","BOLD_BINURI":"BOLD:ACP8681"}	Animalia	Arthropoda	Insecta	Hemiptera	Membracidae	Centrotus	Animalia | Arthropoda | Insecta | Hemiptera | Membracidae | Centrotinae | Centrotus	cornutus		Centrotus cornutus (Linnaeus, 1758)	(Linnaeus, 1758)	ICZN	species	J. M. Grosso-Silva	Morphology	1			in collection	Sónia Ferreira | Martin Corley	2018-05-15	2018	05	15	Europe	Portugal	PT	Guarda	Seia	Central Hidroeléctrica da Ponte de Jugais
fd9ac3e0-3330-49a5-b81c-8e1c2e8ce284	PhysicalObject	2020-02-25	en	https://creativecommons.org/licenses/by/4.0/legalcode	CIBIO (Research Center in Biodiversity and Genetic Resources) Portugal	CIBIO	37560003-ae75-43c3-95aa-48c98797aa2a	CIBIO	InBIO Barcoding Initiative	4ec2b246-f5fa-4b90-9a8d-ddafc2a3f970	IBI Hemiptera 01	2852ec0a-7f38-4977-97e4-c536a3d0e41a	PreservedSpecimen	whole animal (ETOH) | DNA extract	fd9ac3e0-3330-49a5-b81c-8e1c2e8ce284	INV06293	INV06293	http://boldsystems.org/index.php/Public_RecordView?processid=IBIHP030-19 | http://www.ncbi.nlm.nih.gov/nuccore/MW536070	{"BOLD_ProcessID":"IBIHP030-19","BOLD_BINURI":"BOLD:ADZ2301"}	Animalia	Arthropoda	Insecta	Hemiptera	Pentatomidae	Eysarcoris	Animalia | Arthropoda | Insecta | Hemiptera | Pentatomidae | Pentatominae | Eysarcoris	venustissimus		Eysarcoris venustissimus (Schrank, 1776)	(Schrank, 1776)	ICZN	species	Pedro Sousa	Morphology	1		Adult	in collection	Sónia Ferreira | Martin Corley | Rebecca Mateus | Luís Silva	2018-05-15	2018	05	15	Europe	Portugal	PT	Guarda	Seia	Central Hidroeléctrica da Ponte de Jugais
46b107c5-26fc-443e-8f6c-49531d6144f5	PhysicalObject	2020-02-25	en	https://creativecommons.org/licenses/by/4.0/legalcode	CIBIO (Research Center in Biodiversity and Genetic Resources) Portugal	CIBIO	37560003-ae75-43c3-95aa-48c98797aa2a	CIBIO	InBIO Barcoding Initiative	4ec2b246-f5fa-4b90-9a8d-ddafc2a3f970	IBI Hemiptera 01	2852ec0a-7f38-4977-97e4-c536a3d0e41a	PreservedSpecimen	whole animal (ETOH) | DNA extract	46b107c5-26fc-443e-8f6c-49531d6144f5	INV06334	INV06334	http://boldsystems.org/index.php/Public_RecordView?processid=IBIHP053-20 | http://www.ncbi.nlm.nih.gov/nuccore/MW536013	{"BOLD_ProcessID":"IBIHP053-20","BOLD_BINURI":"BOLD:ABW9378"}	Animalia	Arthropoda	Insecta	Hemiptera	Coreidae	Enoplops	Animalia | Arthropoda | Insecta | Hemiptera | Coreidae | Coreinae | Enoplops	scapha		Enoplops scapha (Fabricius, 1794)	(Fabricius, 1794)	ICZN	species	J. M. Grosso-Silva	Morphology	1		Adult	in collection	Sónia Ferreira | Martin Corley	2018-05-18	2018	05	18	Europe	Portugal	PT	Bragança	Bragança	Moinho do Caniço
5c755279-ec4e-4d11-af3b-9d2cf4098ebf	PhysicalObject	2020-02-25	en	https://creativecommons.org/licenses/by/4.0/legalcode	CIBIO (Research Center in Biodiversity and Genetic Resources) Portugal	CIBIO	37560003-ae75-43c3-95aa-48c98797aa2a	CIBIO	InBIO Barcoding Initiative	4ec2b246-f5fa-4b90-9a8d-ddafc2a3f970	IBI Hemiptera 01	2852ec0a-7f38-4977-97e4-c536a3d0e41a	PreservedSpecimen	whole animal (ETOH) | DNA extract	5c755279-ec4e-4d11-af3b-9d2cf4098ebf	INV06335	INV06335	http://boldsystems.org/index.php/Public_RecordView?processid=IBIHP054-20 | http://www.ncbi.nlm.nih.gov/nuccore/MW536020	{"BOLD_ProcessID":"IBIHP054-20","BOLD_BINURI":"BOLD:ACB9437"}	Animalia	Arthropoda	Insecta	Hemiptera	Lygaeidae	Lygaeus	Animalia | Arthropoda | Insecta | Hemiptera | Lygaeidae | Lygaeinae | Lygaeus	equestris		Lygaeus equestris (C.Linnaeus, 1758)	(Linnaeus, 1758)	ICZN	species	J. M. Grosso-Silva	Morphology	1		Adult	in collection	Sónia Ferreira | Martin Corley	2018-05-18	2018	05	18	Europe	Portugal	PT	Bragança	Bragança	Moinho do Caniço
f69c9d1e-1467-41a5-b2a1-ee085de78e6a	PhysicalObject	2020-02-25	en	https://creativecommons.org/licenses/by/4.0/legalcode	CIBIO (Research Center in Biodiversity and Genetic Resources) Portugal	CIBIO	37560003-ae75-43c3-95aa-48c98797aa2a	CIBIO	InBIO Barcoding Initiative	4ec2b246-f5fa-4b90-9a8d-ddafc2a3f970	IBI Hemiptera 01	2852ec0a-7f38-4977-97e4-c536a3d0e41a	PreservedSpecimen	whole animal (ETOH) | DNA extract	f69c9d1e-1467-41a5-b2a1-ee085de78e6a	INV06337	INV06337	http://boldsystems.org/index.php/Public_RecordView?processid=IBIHP031-19 | http://www.ncbi.nlm.nih.gov/nuccore/MW536026	{"BOLD_ProcessID":"IBIHP031-19","BOLD_BINURI":"BOLD:ADZ2301"}	Animalia	Arthropoda	Insecta	Hemiptera	Pentatomidae	Eysarcoris	Animalia | Arthropoda | Insecta | Hemiptera | Pentatomidae | Pentatominae | Eysarcoris	venustissimus		Eysarcoris venustissimus (Schrank, 1776)	(Schrank, 1776)	ICZN	species	Pedro Sousa	Morphology	1		Adult	in collection	Sónia Ferreira | Martin Corley | Rebecca Mateus | Luís Silva	2018-05-18	2018	05	18	Europe	Portugal	PT	Bragança	Bragança	Moinho do Caniço
2cabfcd2-454e-459d-9e64-7f84117348b8	PhysicalObject	2020-02-25	en	https://creativecommons.org/licenses/by/4.0/legalcode	CIBIO (Research Center in Biodiversity and Genetic Resources) Portugal	CIBIO	37560003-ae75-43c3-95aa-48c98797aa2a	CIBIO	InBIO Barcoding Initiative	4ec2b246-f5fa-4b90-9a8d-ddafc2a3f970	IBI Hemiptera 01	2852ec0a-7f38-4977-97e4-c536a3d0e41a	PreservedSpecimen	whole animal (ETOH) | DNA extract	2cabfcd2-454e-459d-9e64-7f84117348b8	INV06363	INV06363	http://boldsystems.org/index.php/Public_RecordView?processid=IBIHP055-20 | http://www.ncbi.nlm.nih.gov/nuccore/MW535969	{"BOLD_ProcessID":"IBIHP055-20","BOLD_BINURI":"BOLD:ABV4901"}	Animalia	Arthropoda	Insecta	Hemiptera	Cercopidae	Haematoloma	Animalia | Arthropoda | Insecta | Hemiptera | Cercopidae | Cercopinae | Haematoloma	dorsata		Haematoloma dorsata (Ahrens, 1812)	(Ahrens, 1812)	ICZN	species	J. M. Grosso-Silva	Morphology	1		Adult	in collection	Sónia Ferreira | Martin Corley	2018-05-19	2018	05	19	Europe	Portugal	PT	Bragança	Bragança	Senhora dos Viajantes
4e2fe9e6-e46d-429c-8287-79fb8d7b77c2	PhysicalObject	2020-02-25	en	https://creativecommons.org/licenses/by/4.0/legalcode	CIBIO (Research Center in Biodiversity and Genetic Resources) Portugal	CIBIO	37560003-ae75-43c3-95aa-48c98797aa2a	CIBIO	InBIO Barcoding Initiative	4ec2b246-f5fa-4b90-9a8d-ddafc2a3f970	IBI Hemiptera 01	2852ec0a-7f38-4977-97e4-c536a3d0e41a	PreservedSpecimen	whole animal (ETOH) | DNA extract	4e2fe9e6-e46d-429c-8287-79fb8d7b77c2	INV06382	INV06382	http://boldsystems.org/index.php/Public_RecordView?processid=IBIHP189-21 | http://www.ncbi.nlm.nih.gov/nuccore/MW536019	{"BOLD_ProcessID":"IBIHP189-21","BOLD_BINURI":"BOLD:AEF4063"}	Animalia	Arthropoda	Insecta	Hemiptera	Coreidae	Centrocoris	Animalia | Arthropoda | Insecta | Hemiptera | Coreidae | Coreinae | Coreini | Centrocoris	spiniger		Centrocoris spiniger (Fabricius, 1781)	(Fabricius, 1781)	ICZN	species	J. M. Grosso-Silva	Morphology	1			in collection						Europe	Portugal	PT
b067e824-6d3b-4823-a694-0fe7336cc03d	PhysicalObject	2020-02-25	en	https://creativecommons.org/licenses/by/4.0/legalcode	CIBIO (Research Center in Biodiversity and Genetic Resources) Portugal	CIBIO	37560003-ae75-43c3-95aa-48c98797aa2a	CIBIO	InBIO Barcoding Initiative	4ec2b246-f5fa-4b90-9a8d-ddafc2a3f970	IBI Hemiptera 01	2852ec0a-7f38-4977-97e4-c536a3d0e41a	PreservedSpecimen	whole animal (ETOH) | DNA extract	b067e824-6d3b-4823-a694-0fe7336cc03d	INV06436	INV06436	http://boldsystems.org/index.php/Public_RecordView?processid=IBIHP056-20 | http://www.ncbi.nlm.nih.gov/nuccore/MW536042	{"BOLD_ProcessID":"IBIHP056-20","BOLD_BINURI":"BOLD:AAY9083"}	Animalia	Arthropoda	Insecta	Hemiptera	Pentatomidae	Aelia	Animalia | Arthropoda | Insecta | Hemiptera | Pentatomidae | Pentatominae | Aelia	acuminata		Aelia acuminata (Linnaeus, 1758)	(Linnaeus, 1758)	ICZN	species	J. M. Grosso-Silva	Morphology	1		Adult	in collection	Sónia Ferreira | Martin Corley	2018-05-20	2018	05	20	Europe	Portugal	PT	Vila Real	Alijó	Carvalho, Oeste de Ribalonga
21e28f6e-b8a8-435b-9a37-41814109590d	PhysicalObject	2020-02-25	en	https://creativecommons.org/licenses/by/4.0/legalcode	CIBIO (Research Center in Biodiversity and Genetic Resources) Portugal	CIBIO	37560003-ae75-43c3-95aa-48c98797aa2a	CIBIO	InBIO Barcoding Initiative	4ec2b246-f5fa-4b90-9a8d-ddafc2a3f970	IBI Hemiptera 01	2852ec0a-7f38-4977-97e4-c536a3d0e41a	PreservedSpecimen	whole animal (ETOH) | DNA extract	21e28f6e-b8a8-435b-9a37-41814109590d	INV06470	INV06470	http://boldsystems.org/index.php/Public_RecordView?processid=IBIHP032-19 | http://www.ncbi.nlm.nih.gov/nuccore/MW535963	{"BOLD_ProcessID":"IBIHP032-19","BOLD_BINURI":"BOLD:AAY8951"}	Animalia	Arthropoda	Insecta	Hemiptera	Pyrrhocoridae	Pyrrhocoris	Animalia | Arthropoda | Insecta | Hemiptera | Pyrrhocoridae | | Pyrrhocoris	apterus		Pyrrhocoris apterus (Linnaeus, 1758)	(Linnaeus, 1758)	ICZN	species	Pedro Sousa	Morphology	1		Adult	in collection	Sónia Ferreira | Daniel Oliveira | Pedro Brito Lopes | Luís Silva	2018-08-21	2018	08	21	Europe	Portugal	PT	Bragança	Mirandela	Abreiro (cemitério)
b7e9d1e0-2e78-4c08-89d2-72b4123e5886	PhysicalObject	2020-02-25	en	https://creativecommons.org/licenses/by/4.0/legalcode	CIBIO (Research Center in Biodiversity and Genetic Resources) Portugal	CIBIO	37560003-ae75-43c3-95aa-48c98797aa2a	CIBIO	InBIO Barcoding Initiative	4ec2b246-f5fa-4b90-9a8d-ddafc2a3f970	IBI Hemiptera 01	2852ec0a-7f38-4977-97e4-c536a3d0e41a	PreservedSpecimen	whole animal (ETOH) | DNA extract	b7e9d1e0-2e78-4c08-89d2-72b4123e5886	INV06714	INV06714	http://boldsystems.org/index.php/Public_RecordView?processid=IBIHP128-20 | http://www.ncbi.nlm.nih.gov/nuccore/MW536000	{"BOLD_ProcessID":"IBIHP128-20","BOLD_BINURI":"BOLD:ACT0928"}	Animalia	Arthropoda	Insecta	Hemiptera	Aphrophoridae	Aphrophora	Animalia | Arthropoda | Insecta | Hemiptera | Aphrophoridae | Aphrophorinae | Aphrophora	corticea		Aphrophora corticea Germar, 1821	Germar, 1821	ICZN	species		BOLD ID Engine	1			in collection	Sónia Ferreira | Martin Corley	2018-07-10	2018	07	10	Europe	Portugal	PT	Bragança	Carrazeda de Ansiães	Brunheda
2a2fc4a9-49af-4325-9c53-79179017386b	PhysicalObject	2020-02-25	en	https://creativecommons.org/licenses/by/4.0/legalcode	CIBIO (Research Center in Biodiversity and Genetic Resources) Portugal	CIBIO	37560003-ae75-43c3-95aa-48c98797aa2a	CIBIO	InBIO Barcoding Initiative	4ec2b246-f5fa-4b90-9a8d-ddafc2a3f970	IBI Hemiptera 01	2852ec0a-7f38-4977-97e4-c536a3d0e41a	PreservedSpecimen	whole animal (ETOH) | DNA extract	2a2fc4a9-49af-4325-9c53-79179017386b	INV06758	INV06758	http://boldsystems.org/index.php/Public_RecordView?processid=IBIHP131-20 | http://www.ncbi.nlm.nih.gov/nuccore/MW535983	{"BOLD_ProcessID":"IBIHP131-20","BOLD_BINURI":"BOLD:AAN0795"}	Animalia	Arthropoda	Insecta	Hemiptera	Corixidae	Hesperocorixa	Animalia | Arthropoda | Insecta | Hemiptera | Corixidae | Corixinae | Hesperocorixa	sahlbergi		Hesperocorixa sahlbergi (Fieber, 1848)	(Fieber, 1848)	ICZN	species		BOLD ID Engine	1			in collection	Sónia Ferreira | Daniel Oliveira	2018-08-21	2018	08	21	Europe	Portugal	PT	Bragança	Vila Flor	Freixiel
8608a508-8a63-4518-a5d2-e29d9be7c0a5	PhysicalObject	2020-02-25	en	https://creativecommons.org/licenses/by/4.0/legalcode	CIBIO (Research Center in Biodiversity and Genetic Resources) Portugal	CIBIO	37560003-ae75-43c3-95aa-48c98797aa2a	CIBIO	InBIO Barcoding Initiative	4ec2b246-f5fa-4b90-9a8d-ddafc2a3f970	IBI Hemiptera 01	2852ec0a-7f38-4977-97e4-c536a3d0e41a	PreservedSpecimen	whole animal (ETOH) | DNA extract	8608a508-8a63-4518-a5d2-e29d9be7c0a5	INV06759	INV06759	http://boldsystems.org/index.php/Public_RecordView?processid=IBIHP057-20 | http://www.ncbi.nlm.nih.gov/nuccore/MW536082	{"BOLD_ProcessID":"IBIHP057-20","BOLD_BINURI":"BOLD:ABV9616"}	Animalia	Arthropoda	Insecta	Hemiptera	Rhopalidae	Chorosoma	Animalia | Arthropoda | Insecta | Hemiptera | Rhopalidae | Rhopalinae | Chorosoma	schillingii		Chorosoma schillingii (Schilling, 1829)	(Schilling, 1829)	ICZN	species	J. M. Grosso-Silva	Morphology	1		Adult	in collection	Sónia Ferreira | Daniel Oliveira	2018-08-21	2018	08	21	Europe	Portugal	PT	Bragança	Vila Flor	Freixiel
8322d37c-03e1-4133-8dac-0c668abf91d3	PhysicalObject	2020-02-25	en	https://creativecommons.org/licenses/by/4.0/legalcode	CIBIO (Research Center in Biodiversity and Genetic Resources) Portugal	CIBIO	37560003-ae75-43c3-95aa-48c98797aa2a	CIBIO	InBIO Barcoding Initiative	4ec2b246-f5fa-4b90-9a8d-ddafc2a3f970	IBI Hemiptera 01	2852ec0a-7f38-4977-97e4-c536a3d0e41a	PreservedSpecimen	whole animal (ETOH) | DNA extract	8322d37c-03e1-4133-8dac-0c668abf91d3	INV06761	INV06761	http://boldsystems.org/index.php/Public_RecordView?processid=IBIHP191-21 | http://www.ncbi.nlm.nih.gov/nuccore/MW536009	{"BOLD_ProcessID":"IBIHP191-21","BOLD_BINURI":"BOLD:ACJ7053"}	Animalia	Arthropoda	Insecta	Hemiptera	Cicadellidae	Fieberiella	Animalia | Arthropoda | Insecta | Hemiptera | Cicadellidae | Deltocephalinae | Fieberiella	florii		Fieberiella florii Stål, 1864	Stål, 1864	ICZN	species		BOLD ID Engine	1			in collection	Sónia Ferreira | Daniel Oliveira	2018-08-21	2018	08	21	Europe	Portugal	PT	Bragança	Vila Flor	Freixiel
46c0e2b1-6aba-4dda-97e0-cc5ea5130a7c	PhysicalObject	2020-02-25	en	https://creativecommons.org/licenses/by/4.0/legalcode	CIBIO (Research Center in Biodiversity and Genetic Resources) Portugal	CIBIO	37560003-ae75-43c3-95aa-48c98797aa2a	CIBIO	InBIO Barcoding Initiative	4ec2b246-f5fa-4b90-9a8d-ddafc2a3f970	IBI Hemiptera 01	2852ec0a-7f38-4977-97e4-c536a3d0e41a	PreservedSpecimen	whole animal (ETOH) | DNA extract	46c0e2b1-6aba-4dda-97e0-cc5ea5130a7c	INV06764	INV06764	http://boldsystems.org/index.php/Public_RecordView?processid=IBIHP058-20 | http://www.ncbi.nlm.nih.gov/nuccore/MW535989	{"BOLD_ProcessID":"IBIHP058-20","BOLD_BINURI":"BOLD:ABU6590"}	Animalia	Arthropoda	Insecta	Hemiptera	Rhyparochromidae	Eremocoris	Animalia | Arthropoda | Insecta | Hemiptera | Rhyparochromidae | Rhyparochrominae | Eremocoris	fenestratus		Eremocoris fenestratus (Herrich-Schaeffer, 1839)	(Herrich-Schäffer, 1839)	ICZN	species	J. M. Grosso-Silva	Morphology	1		Adult	in collection	Sónia Ferreira | Daniel Oliveira	2018-08-21	2018	08	21	Europe	Portugal	PT	Bragança	Vila Flor	Freixiel
5e735d26-0fe5-424e-b31b-cebaf8e7659e	PhysicalObject	2020-02-25	en	https://creativecommons.org/licenses/by/4.0/legalcode	CIBIO (Research Center in Biodiversity and Genetic Resources) Portugal	CIBIO	37560003-ae75-43c3-95aa-48c98797aa2a	CIBIO	InBIO Barcoding Initiative	4ec2b246-f5fa-4b90-9a8d-ddafc2a3f970	IBI Hemiptera 01	2852ec0a-7f38-4977-97e4-c536a3d0e41a	PreservedSpecimen	whole animal (ETOH) | DNA extract	5e735d26-0fe5-424e-b31b-cebaf8e7659e	INV06765	INV06765	http://boldsystems.org/index.php/Public_RecordView?processid=IBIHP192-21 | http://www.ncbi.nlm.nih.gov/nuccore/MW536011	{"BOLD_ProcessID":"IBIHP192-21","BOLD_BINURI":"BOLD:ACB1799"}	Animalia	Arthropoda	Insecta	Hemiptera	Corixidae	Corixa	Animalia | Arthropoda | Insecta | Hemiptera | Corixidae | Corixinae | Corixa	punctata		Corixa punctata (Illiger, 1807)	(Illiger, 1807)	ICZN	species		BOLD ID Engine	1			in collection	Sónia Ferreira | Daniel Oliveira	2018-08-21	2018	08	21	Europe	Portugal	PT	Bragança	Vila Flor	Freixiel
da3bc9f0-1c90-4da9-b13f-41f758a33105	PhysicalObject	2020-02-25	en	https://creativecommons.org/licenses/by/4.0/legalcode	CIBIO (Research Center in Biodiversity and Genetic Resources) Portugal	CIBIO	37560003-ae75-43c3-95aa-48c98797aa2a	CIBIO	InBIO Barcoding Initiative	4ec2b246-f5fa-4b90-9a8d-ddafc2a3f970	IBI Hemiptera 01	2852ec0a-7f38-4977-97e4-c536a3d0e41a	PreservedSpecimen	whole animal (ETOH) | DNA extract	da3bc9f0-1c90-4da9-b13f-41f758a33105	INV06766	INV06766	http://boldsystems.org/index.php/Public_RecordView?processid=IBIHP133-20 | http://www.ncbi.nlm.nih.gov/nuccore/MW535977	{"BOLD_ProcessID":"IBIHP133-20","BOLD_BINURI":"BOLD:ACY0615"}	Animalia	Arthropoda	Insecta	Hemiptera	Corixidae	Corixa	Animalia | Arthropoda | Insecta | Hemiptera | Corixidae | Corixinae | Corixa	affinis		Corixa affinis Leach, 1817	Leach, 1817	ICZN	species		BOLD ID Engine	1			in collection	Sónia Ferreira | Daniel Oliveira	2018-08-21	2018	08	21	Europe	Portugal	PT	Bragança	Vila Flor	Freixiel
1e137994-19ed-4a32-8a14-7a18fbb84c1b	PhysicalObject	2020-02-25	en	https://creativecommons.org/licenses/by/4.0/legalcode	CIBIO (Research Center in Biodiversity and Genetic Resources) Portugal	CIBIO	37560003-ae75-43c3-95aa-48c98797aa2a	CIBIO	InBIO Barcoding Initiative	4ec2b246-f5fa-4b90-9a8d-ddafc2a3f970	IBI Hemiptera 01	2852ec0a-7f38-4977-97e4-c536a3d0e41a	PreservedSpecimen	whole animal (ETOH) | DNA extract	1e137994-19ed-4a32-8a14-7a18fbb84c1b	INV06810	INV06810	http://boldsystems.org/index.php/Public_RecordView?processid=IBIHP134-20 | http://www.ncbi.nlm.nih.gov/nuccore/MW536041	{"BOLD_ProcessID":"IBIHP134-20","BOLD_BINURI":"BOLD:ACP6596"}	Animalia	Arthropoda	Insecta	Hemiptera	Alydidae	Camptopus	Animalia | Arthropoda | Insecta | Hemiptera | Alydidae | Alydinae | Alydini | Camptopus	lateralis		Camptopus lateralis (Germar, 1817)	(Germar, 1817)	ICZN	species	J. M. Grosso-Silva	Morphology	1			in collection	Sónia Ferreira | Martin Corley	2018-07-07	2018	07	07	Europe	Portugal	PT	Bragança	Torre de Moncorvo	Estevais
fa60f74b-4943-47e6-8f74-cbece5c2f53c	PhysicalObject	2020-02-25	en	https://creativecommons.org/licenses/by/4.0/legalcode	CIBIO (Research Center in Biodiversity and Genetic Resources) Portugal	CIBIO	37560003-ae75-43c3-95aa-48c98797aa2a	CIBIO	InBIO Barcoding Initiative	4ec2b246-f5fa-4b90-9a8d-ddafc2a3f970	IBI Hemiptera 01	2852ec0a-7f38-4977-97e4-c536a3d0e41a	PreservedSpecimen	whole animal (ETOH) | DNA extract	fa60f74b-4943-47e6-8f74-cbece5c2f53c	INV06812	INV06812	http://boldsystems.org/index.php/Public_RecordView?processid=IBIHP135-20 | http://www.ncbi.nlm.nih.gov/nuccore/MW536096	{"BOLD_ProcessID":"IBIHP135-20","BOLD_BINURI":"BOLD:AEE2078"}	Animalia	Arthropoda	Insecta	Hemiptera	Pentatomidae	Aelia	Animalia | Arthropoda | Insecta | Hemiptera | Pentatomidae | Pentatominae | Aelia	rostrata		Aelia rostrata Boheman, 1852	Boheman, 1852	ICZN	species	J. M. Grosso-Silva	Morphology	1	Male	Adult	in collection	Sónia Ferreira | Martin Corley	2018-07-07	2018	07	07	Europe	Portugal	PT	Bragança	Torre de Moncorvo	Estevais
7b96385e-8176-4585-a809-1a3bb974692b	PhysicalObject	2020-02-25	en	https://creativecommons.org/licenses/by/4.0/legalcode	CIBIO (Research Center in Biodiversity and Genetic Resources) Portugal	CIBIO	37560003-ae75-43c3-95aa-48c98797aa2a	CIBIO	InBIO Barcoding Initiative	4ec2b246-f5fa-4b90-9a8d-ddafc2a3f970	IBI Hemiptera 01	2852ec0a-7f38-4977-97e4-c536a3d0e41a	PreservedSpecimen	whole animal (ETOH) | DNA extract	7b96385e-8176-4585-a809-1a3bb974692b	INV06813	INV06813	http://boldsystems.org/index.php/Public_RecordView?processid=IBIHP059-20 | http://www.ncbi.nlm.nih.gov/nuccore/MW536035	{"BOLD_ProcessID":"IBIHP059-20","BOLD_BINURI":"BOLD:AEC5973"}	Animalia	Arthropoda	Insecta	Hemiptera	Reduviidae	Reduvius	Animalia | Arthropoda | Insecta | Hemiptera | Reduviidae | Reduviinae | Reduvius	personatus		Reduvius personatus (Linnaeus, 1758)	(Linnaeus, 1758)	ICZN	species	J. M. Grosso-Silva	Morphology	1		Adult	in collection	Sónia Ferreira	2018-07-07	2018	07	07	Europe	Portugal	PT	Bragança	Torre de Moncorvo	Estevais
f0c69d21-04a6-4674-a3de-2404063c2df4	PhysicalObject	2020-02-25	en	https://creativecommons.org/licenses/by/4.0/legalcode	CIBIO (Research Center in Biodiversity and Genetic Resources) Portugal	CIBIO	37560003-ae75-43c3-95aa-48c98797aa2a	CIBIO	InBIO Barcoding Initiative	4ec2b246-f5fa-4b90-9a8d-ddafc2a3f970	IBI Hemiptera 01	2852ec0a-7f38-4977-97e4-c536a3d0e41a	PreservedSpecimen	whole animal (ETOH) | DNA extract	f0c69d21-04a6-4674-a3de-2404063c2df4	INV06846	INV06846	http://boldsystems.org/index.php/Public_RecordView?processid=IBIHP060-20 | http://www.ncbi.nlm.nih.gov/nuccore/MW536043	{"BOLD_ProcessID":"IBIHP060-20","BOLD_BINURI":"BOLD:ACD7499"}	Animalia	Arthropoda	Insecta	Hemiptera	Pentatomidae	Carpocoris	Animalia | Arthropoda | Insecta | Hemiptera | Pentatomidae | Pentatominae | Carpocoris | Carpocoris mediterraneus	mediterraneus	atlanticus	Carpocoris mediterraneus atlanticus Tamanini, 1959	Tamanini, 1959	ICZN	subspecies	J. M. Grosso-Silva	Morphology	1		Adult	in collection	Sónia Ferreira | Daniel Oliveira	2018-07-11	2018	07	11	Europe	Portugal	PT	Bragança	Vila Flor	Vieiro
f1179509-d979-459f-9f5f-dca438bbfa2c	PhysicalObject	2020-02-25	en	https://creativecommons.org/licenses/by/4.0/legalcode	CIBIO (Research Center in Biodiversity and Genetic Resources) Portugal	CIBIO	37560003-ae75-43c3-95aa-48c98797aa2a	CIBIO	InBIO Barcoding Initiative	4ec2b246-f5fa-4b90-9a8d-ddafc2a3f970	IBI Hemiptera 01	2852ec0a-7f38-4977-97e4-c536a3d0e41a	PreservedSpecimen	whole animal (ETOH) | DNA extract	f1179509-d979-459f-9f5f-dca438bbfa2c	INV06849	INV06849	http://boldsystems.org/index.php/Public_RecordView?processid=IBIHP061-20 | http://www.ncbi.nlm.nih.gov/nuccore/MW536016	{"BOLD_ProcessID":"IBIHP061-20","BOLD_BINURI":"BOLD:AEC2842"}	Animalia	Arthropoda	Insecta	Hemiptera	Pentatomidae	Eurydema	Animalia | Arthropoda | Insecta | Hemiptera | Pentatomidae | Pentatominae | Eurydema	ornata		Eurydema ornata (Linnaeus, 1758)	(Linnaeus, 1758)	ICZN	species	J. M. Grosso-Silva	Morphology	1		Adult	in collection	Sónia Ferreira | Daniel Oliveira	2018-07-11	2018	07	11	Europe	Portugal	PT	Bragança	Vila Flor	Vieiro
971b162f-3803-4e91-b80f-1c3d74ed094a	PhysicalObject	2020-02-25	en	https://creativecommons.org/licenses/by/4.0/legalcode	CIBIO (Research Center in Biodiversity and Genetic Resources) Portugal	CIBIO	37560003-ae75-43c3-95aa-48c98797aa2a	CIBIO	InBIO Barcoding Initiative	4ec2b246-f5fa-4b90-9a8d-ddafc2a3f970	IBI Hemiptera 01	2852ec0a-7f38-4977-97e4-c536a3d0e41a	PreservedSpecimen	whole animal (ETOH) | DNA extract	971b162f-3803-4e91-b80f-1c3d74ed094a	INV07035	INV07035	http://boldsystems.org/index.php/Public_RecordView?processid=IBIHP139-20 | http://www.ncbi.nlm.nih.gov/nuccore/MW536022	{"BOLD_ProcessID":"IBIHP139-20","BOLD_BINURI":"BOLD:AEE5125"}	Animalia	Arthropoda	Insecta	Hemiptera	Pentatomidae	Eurydema	Animalia | Arthropoda | Insecta | Hemiptera | Pentatomidae | Pentatominae | Eurydema	ornata		Eurydema ornata (Linnaeus, 1758)	(Linnaeus, 1758)	ICZN	species	J. M. Grosso-Silva	Morphology	1	Female	Adult	in collection	Sónia Ferreira | Martin Corley	2018-09-30	2018	09	30	Europe	Portugal	PT	Castelo Branco	Idanha-a-Nova	Segura
7898f921-4e7c-4ed3-a7c0-1e74a1d00c86	PhysicalObject	2020-02-25	en	https://creativecommons.org/licenses/by/4.0/legalcode	CIBIO (Research Center in Biodiversity and Genetic Resources) Portugal	CIBIO	37560003-ae75-43c3-95aa-48c98797aa2a	CIBIO	InBIO Barcoding Initiative	4ec2b246-f5fa-4b90-9a8d-ddafc2a3f970	IBI Hemiptera 01	2852ec0a-7f38-4977-97e4-c536a3d0e41a	PreservedSpecimen	whole animal (ETOH) | DNA extract	7898f921-4e7c-4ed3-a7c0-1e74a1d00c86	INV07137	INV07137	http://boldsystems.org/index.php/Public_RecordView?processid=IBIHP141-20 | http://www.ncbi.nlm.nih.gov/nuccore/MW535990	{"BOLD_ProcessID":"IBIHP141-20","BOLD_BINURI":"BOLD:ACT0928"}	Animalia	Arthropoda	Insecta	Hemiptera	Aphrophoridae	Aphrophora	Animalia | Arthropoda | Insecta | Hemiptera | Aphrophoridae | Aphrophorinae | Aphrophora	corticea		Aphrophora corticea Germar, 1821	Germar, 1821	ICZN	species		BOLD ID Engine	1			in collection	Sónia Ferreira	2018-09-06	2018	09	06	Europe	Portugal	PT	Bragança	Carrazeda de Ansiães	Brunheda
b1f2f470-b728-4e91-ac5f-8effe90580a4	PhysicalObject	2020-02-25	en	https://creativecommons.org/licenses/by/4.0/legalcode	CIBIO (Research Center in Biodiversity and Genetic Resources) Portugal	CIBIO	37560003-ae75-43c3-95aa-48c98797aa2a	CIBIO	InBIO Barcoding Initiative	4ec2b246-f5fa-4b90-9a8d-ddafc2a3f970	IBI Hemiptera 01	2852ec0a-7f38-4977-97e4-c536a3d0e41a	PreservedSpecimen	whole animal (ETOH) | DNA extract	b1f2f470-b728-4e91-ac5f-8effe90580a4	INV07148	INV07148	http://boldsystems.org/index.php/Public_RecordView?processid=IBIHP033-19 | http://www.ncbi.nlm.nih.gov/nuccore/MW535972	{"BOLD_ProcessID":"IBIHP033-19","BOLD_BINURI":"BOLD:ABX4334"}	Animalia	Arthropoda	Insecta	Hemiptera	Coreidae	Syromastus	Animalia | Arthropoda | Insecta | Hemiptera | Coreidae | Coreinae | Syromastus	rhombeus		Syromastus rhombeus (Linnaeus, 1767)	(Linnaeus, 1767)	ICZN	species	Pedro Sousa	Morphology	1		Adult	in collection	Sónia Ferreira | Daniel Oliveira | Pedro Brito Lopes | Luís Silva	2018-09-07	2018	09	07	Europe	Portugal	PT	Bragança	Vila Flor	Vieiro
e17b9fc7-3d09-4ffe-ab6a-d826dfc002c6	PhysicalObject	2020-02-25	en	https://creativecommons.org/licenses/by/4.0/legalcode	CIBIO (Research Center in Biodiversity and Genetic Resources) Portugal	CIBIO	37560003-ae75-43c3-95aa-48c98797aa2a	CIBIO	InBIO Barcoding Initiative	4ec2b246-f5fa-4b90-9a8d-ddafc2a3f970	IBI Hemiptera 01	2852ec0a-7f38-4977-97e4-c536a3d0e41a	PreservedSpecimen	whole animal (ETOH) | DNA extract	e17b9fc7-3d09-4ffe-ab6a-d826dfc002c6	INV07220	INV07220	http://boldsystems.org/index.php/Public_RecordView?processid=IBIHP193-21 | http://www.ncbi.nlm.nih.gov/nuccore/MW536002	{"BOLD_ProcessID":"IBIHP193-21","BOLD_BINURI":"BOLD:ABY1518"}	Animalia	Arthropoda	Insecta	Hemiptera	Delphacidae	Laodelphax	Animalia | Arthropoda | Insecta | Hemiptera | Delphacidae | Delphacinae | Laodelphax	striatellus		Laodelphax striatellus (Fallén, 1826)	(Fallén, 1826)	ICZN	species		BOLD ID Engine	1			in collection	Sónia Ferreira | Martin Corley	2018-09-30	2018	09	30	Europe	Portugal	PT	Castelo Branco	Idanha-a-Nova	Segura
acc4720d-9c01-43e8-88d0-8fa67b704297	PhysicalObject	2020-02-25	en	https://creativecommons.org/licenses/by/4.0/legalcode	CIBIO (Research Center in Biodiversity and Genetic Resources) Portugal	CIBIO	37560003-ae75-43c3-95aa-48c98797aa2a	CIBIO	InBIO Barcoding Initiative	4ec2b246-f5fa-4b90-9a8d-ddafc2a3f970	IBI Hemiptera 01	2852ec0a-7f38-4977-97e4-c536a3d0e41a	PreservedSpecimen	whole animal (ETOH) | DNA extract	acc4720d-9c01-43e8-88d0-8fa67b704297	INV07290	INV07290	http://boldsystems.org/index.php/Public_RecordView?processid=IBIHP062-20 | http://www.ncbi.nlm.nih.gov/nuccore/MW536023	{"BOLD_ProcessID":"IBIHP062-20","BOLD_BINURI":"BOLD:ABW9272"}	Animalia	Arthropoda	Insecta	Hemiptera	Rhyparochromidae	Beosus	Animalia | Arthropoda | Insecta | Hemiptera | Rhyparochromidae | Rhyparochrominae | Beosus	maritimus		Beosus maritimus (Scopoli, 1763)	(Scopoli, 1763)	ICZN	species	J. M. Grosso-Silva	Morphology	1		Adult	in collection	Sónia Ferreira | Daniel Oliveira	2018-08-22	2018	08	22	Europe	Portugal	PT	Bragança	Vila Flor	Vieiro
e1b5322a-761b-44a5-8493-e9a45655af6e	PhysicalObject	2020-02-25	en	https://creativecommons.org/licenses/by/4.0/legalcode	CIBIO (Research Center in Biodiversity and Genetic Resources) Portugal	CIBIO	37560003-ae75-43c3-95aa-48c98797aa2a	CIBIO	InBIO Barcoding Initiative	4ec2b246-f5fa-4b90-9a8d-ddafc2a3f970	IBI Hemiptera 01	2852ec0a-7f38-4977-97e4-c536a3d0e41a	PreservedSpecimen	whole animal (ETOH) | DNA extract	e1b5322a-761b-44a5-8493-e9a45655af6e	INV07326	INV07326	http://boldsystems.org/index.php/Public_RecordView?processid=IBIHP144-20 | http://www.ncbi.nlm.nih.gov/nuccore/MW536058	{"BOLD_ProcessID":"IBIHP144-20","BOLD_BINURI":"BOLD:ADX9400"}	Animalia	Arthropoda	Insecta	Hemiptera	Cydnidae	Macroscytus	Animalia | Arthropoda | Insecta | Hemiptera | Cydnidae | Cydninae | Macroscytus	brunneus		Macroscytus brunneus (Fabricius, 1803)	(Fabricius, 1803)	ICZN	species	J. M. Grosso-Silva	Morphology	1	Male	Adult	in collection	Sónia Ferreira | Daniel Oliveira	2018-08-21	2018	08	21	Europe	Portugal	PT	Bragança	Mirandela	Abreiro
dd2f1ef4-9ff6-45c1-a735-fdff4d2a3d19	PhysicalObject	2020-02-25	en	https://creativecommons.org/licenses/by/4.0/legalcode	CIBIO (Research Center in Biodiversity and Genetic Resources) Portugal	CIBIO	37560003-ae75-43c3-95aa-48c98797aa2a	CIBIO	InBIO Barcoding Initiative	4ec2b246-f5fa-4b90-9a8d-ddafc2a3f970	IBI Hemiptera 01	2852ec0a-7f38-4977-97e4-c536a3d0e41a	PreservedSpecimen	whole animal (ETOH) | DNA extract	dd2f1ef4-9ff6-45c1-a735-fdff4d2a3d19	INV07327	INV07327	http://boldsystems.org/index.php/Public_RecordView?processid=IBIHP063-20 | http://www.ncbi.nlm.nih.gov/nuccore/MW536087	{"BOLD_ProcessID":"IBIHP063-20","BOLD_BINURI":"BOLD:ABW4545"}	Animalia	Arthropoda	Insecta	Hemiptera	Aradidae	Aradus	Animalia | Arthropoda | Insecta | Hemiptera | Aradidae | Aradinae | Aradus	flavicornis		Aradus flavicornis Dalman, 1823	Dalman, 1823	ICZN	species	J. M. Grosso-Silva	Morphology	1		Adult	in collection	Sónia Ferreira | Daniel Oliveira	2018-08-21	2018	08	21	Europe	Portugal	PT	Bragança	Mirandela	Abreiro
16fb8af7-296f-4e4b-a5e0-7b47a54b0d46	PhysicalObject	2020-02-25	en	https://creativecommons.org/licenses/by/4.0/legalcode	CIBIO (Research Center in Biodiversity and Genetic Resources) Portugal	CIBIO	37560003-ae75-43c3-95aa-48c98797aa2a	CIBIO	InBIO Barcoding Initiative	4ec2b246-f5fa-4b90-9a8d-ddafc2a3f970	IBI Hemiptera 01	2852ec0a-7f38-4977-97e4-c536a3d0e41a	PreservedSpecimen	whole animal (ETOH) | DNA extract	16fb8af7-296f-4e4b-a5e0-7b47a54b0d46	INV07328	INV07328	http://boldsystems.org/index.php/Public_RecordView?processid=IBIHP064-20 | http://www.ncbi.nlm.nih.gov/nuccore/MW536090	{"BOLD_ProcessID":"IBIHP064-20","BOLD_BINURI":"BOLD:ADK7724"}	Animalia	Arthropoda	Insecta	Hemiptera	Stenocephalidae	Dicranocephalus	Animalia | Arthropoda | Insecta | Hemiptera | Stenocephalidae | | Dicranocephalus	agilis		Dicranocephalus agilis (Scopoli, 1763)	(Scopoli, 1763)	ICZN	species	J. M. Grosso-Silva	Morphology	1		Adult	in collection	Sónia Ferreira | Daniel Oliveira	2018-08-21	2018	08	21	Europe	Portugal	PT	Bragança	Mirandela	Abreiro
61b410f8-0ecf-4178-bdb0-c925a8bb700a	PhysicalObject	2020-02-25	en	https://creativecommons.org/licenses/by/4.0/legalcode	CIBIO (Research Center in Biodiversity and Genetic Resources) Portugal	CIBIO	37560003-ae75-43c3-95aa-48c98797aa2a	CIBIO	InBIO Barcoding Initiative	4ec2b246-f5fa-4b90-9a8d-ddafc2a3f970	IBI Hemiptera 01	2852ec0a-7f38-4977-97e4-c536a3d0e41a	PreservedSpecimen	whole animal (ETOH) | DNA extract	61b410f8-0ecf-4178-bdb0-c925a8bb700a	INV07329	INV07329	http://boldsystems.org/index.php/Public_RecordView?processid=IBIHP145-20 | http://www.ncbi.nlm.nih.gov/nuccore/MW535979	{"BOLD_ProcessID":"IBIHP145-20","BOLD_BINURI":"BOLD:ADX9400"}	Animalia	Arthropoda	Insecta	Hemiptera	Cydnidae	Macroscytus	Animalia | Arthropoda | Insecta | Hemiptera | Cydnidae | Cydninae | Macroscytus	brunneus		Macroscytus brunneus (Fabricius, 1803)	(Fabricius, 1803)	ICZN	species	J. M. Grosso-Silva	Morphology	1	Male	Adult	in collection	Sónia Ferreira | Daniel Oliveira	2018-08-21	2018	08	21	Europe	Portugal	PT	Bragança	Mirandela	Abreiro
ee8daf1e-6ac9-4ffb-b255-f2cfb681ff06	PhysicalObject	2020-02-25	en	https://creativecommons.org/licenses/by/4.0/legalcode	CIBIO (Research Center in Biodiversity and Genetic Resources) Portugal	CIBIO	37560003-ae75-43c3-95aa-48c98797aa2a	CIBIO	InBIO Barcoding Initiative	4ec2b246-f5fa-4b90-9a8d-ddafc2a3f970	IBI Hemiptera 01	2852ec0a-7f38-4977-97e4-c536a3d0e41a	PreservedSpecimen	whole animal (ETOH) | DNA extract	ee8daf1e-6ac9-4ffb-b255-f2cfb681ff06	INV07422	INV07422	http://boldsystems.org/index.php/Public_RecordView?processid=IBIHP065-20 | http://www.ncbi.nlm.nih.gov/nuccore/MW536037	{"BOLD_ProcessID":"IBIHP065-20","BOLD_BINURI":"BOLD:AAG8727"}	Animalia	Arthropoda	Insecta	Hemiptera	Pentatomidae	Palomena	Animalia | Arthropoda | Insecta | Hemiptera | Pentatomidae | Pentatominae | Palomena	prasina		Palomena prasina (Linnaeus, 1761)	(Linnaeus, 1761)	ICZN	species	J. M. Grosso-Silva	Morphology	1		Adult	in collection	Sónia Ferreira | Martin Corley	2018-05-18	2018	05	18	Europe	Portugal	PT	Bragança	Vinhais	Norte de Salgueiro
c51571dc-0ead-48e9-9218-646a0919a64f	PhysicalObject	2020-02-25	en	https://creativecommons.org/licenses/by/4.0/legalcode	CIBIO (Research Center in Biodiversity and Genetic Resources) Portugal	CIBIO	37560003-ae75-43c3-95aa-48c98797aa2a	CIBIO	InBIO Barcoding Initiative	4ec2b246-f5fa-4b90-9a8d-ddafc2a3f970	IBI Hemiptera 01	2852ec0a-7f38-4977-97e4-c536a3d0e41a	PreservedSpecimen	whole animal (ETOH) | DNA extract	c51571dc-0ead-48e9-9218-646a0919a64f	INV07424	INV07424	http://boldsystems.org/index.php/Public_RecordView?processid=IBIHP066-20 | http://www.ncbi.nlm.nih.gov/nuccore/MW535992	{"BOLD_ProcessID":"IBIHP066-20","BOLD_BINURI":"BOLD:ACB9437"}	Animalia	Arthropoda	Insecta	Hemiptera	Lygaeidae	Lygaeus	Animalia | Arthropoda | Insecta | Hemiptera | Lygaeidae | Lygaeinae | Lygaeus	equestris		Lygaeus equestris (C.Linnaeus, 1758)	(Linnaeus, 1758)	ICZN	species	J. M. Grosso-Silva	Morphology	1		Adult	in collection	Sónia Ferreira | Martin Corley	2018-05-18	2018	05	18	Europe	Portugal	PT	Bragança	Vinhais	Norte de Salgueiro
b0af2408-ec95-405e-8999-f25dae590b3f	PhysicalObject	2020-02-25	en	https://creativecommons.org/licenses/by/4.0/legalcode	CIBIO (Research Center in Biodiversity and Genetic Resources) Portugal	CIBIO	37560003-ae75-43c3-95aa-48c98797aa2a	CIBIO	InBIO Barcoding Initiative	4ec2b246-f5fa-4b90-9a8d-ddafc2a3f970	IBI Hemiptera 01	2852ec0a-7f38-4977-97e4-c536a3d0e41a	PreservedSpecimen	whole animal (ETOH) | DNA extract	b0af2408-ec95-405e-8999-f25dae590b3f	INV07425	INV07425	http://boldsystems.org/index.php/Public_RecordView?processid=IBIHP067-20 | http://www.ncbi.nlm.nih.gov/nuccore/MW536085	{"BOLD_ProcessID":"IBIHP067-20","BOLD_BINURI":"BOLD:AAY9322"}	Animalia	Arthropoda	Insecta	Hemiptera	Rhopalidae	Rhopalus	Animalia | Arthropoda | Insecta | Hemiptera | Rhopalidae | Rhopalinae | Rhopalus	subrufus		Rhopalus subrufus (Gmelin, 1790)	(Gmelin, 1790)	ICZN	species	J. M. Grosso-Silva	Morphology	1		Adult	in collection	Sónia Ferreira | Martin Corley	2018-05-18	2018	05	18	Europe	Portugal	PT	Bragança	Vinhais	Norte de Salgueiro
30c7f522-84e8-4895-83d4-2ca577c3c06c	PhysicalObject	2020-02-25	en	https://creativecommons.org/licenses/by/4.0/legalcode	CIBIO (Research Center in Biodiversity and Genetic Resources) Portugal	CIBIO	37560003-ae75-43c3-95aa-48c98797aa2a	CIBIO	InBIO Barcoding Initiative	4ec2b246-f5fa-4b90-9a8d-ddafc2a3f970	IBI Hemiptera 01	2852ec0a-7f38-4977-97e4-c536a3d0e41a	PreservedSpecimen	whole animal (ETOH) | DNA extract	30c7f522-84e8-4895-83d4-2ca577c3c06c	INV07428	INV07428	http://boldsystems.org/index.php/Public_RecordView?processid=IBIHP150-20 | http://www.ncbi.nlm.nih.gov/nuccore/MW536092	{"BOLD_ProcessID":"IBIHP150-20","BOLD_BINURI":"BOLD:AAY9089"}	Animalia	Arthropoda	Insecta	Hemiptera	Miridae	Stenodema	Animalia | Arthropoda | Insecta | Hemiptera | Miridae | Mirinae | Stenodema	laevigata		Stenodema laevigata (Linnaeus, 1758)	(Linnaeus, 1758)	ICZN	species		BOLD ID Engine	1			in collection	Sónia Ferreira | Martin Corley	2018-05-18	2018	05	18	Europe	Portugal	PT	Bragança	Vinhais	Norte de Salgueiro
cc0f26dc-ac2e-4e6b-9379-ffa7baf62a4e	PhysicalObject	2020-02-25	en	https://creativecommons.org/licenses/by/4.0/legalcode	CIBIO (Research Center in Biodiversity and Genetic Resources) Portugal	CIBIO	37560003-ae75-43c3-95aa-48c98797aa2a	CIBIO	InBIO Barcoding Initiative	4ec2b246-f5fa-4b90-9a8d-ddafc2a3f970	IBI Hemiptera 01	2852ec0a-7f38-4977-97e4-c536a3d0e41a	PreservedSpecimen	whole animal (ETOH) | DNA extract	cc0f26dc-ac2e-4e6b-9379-ffa7baf62a4e	INV07430	INV07430	http://boldsystems.org/index.php/Public_RecordView?processid=IBIHP034-19 | http://www.ncbi.nlm.nih.gov/nuccore/MW536036	{"BOLD_ProcessID":"IBIHP034-19","BOLD_BINURI":"BOLD:AAY9133"}	Animalia	Arthropoda	Insecta	Hemiptera	Pentatomidae	Graphosoma	Animalia | Arthropoda | Insecta | Hemiptera | Pentatomidae | Podopinae | Graphosoma	italicum		Graphosoma italicum (O.F.Müller, 1766)	(O.F.Müller, 1766)	ICZN	species	Pedro Sousa	Morphology	1		Adult	in collection	Sónia Ferreira | Martin Corley | Rebecca Mateus | Luís Silva	2018-05-15	2018	05	15	Europe	Portugal	PT	Guarda	Seia	Central Hidroeléctrica da Ponte de Jugais
719a0425-1394-435f-afb6-ba054f0c5bb6	PhysicalObject	2020-02-25	en	https://creativecommons.org/licenses/by/4.0/legalcode	CIBIO (Research Center in Biodiversity and Genetic Resources) Portugal	CIBIO	37560003-ae75-43c3-95aa-48c98797aa2a	CIBIO	InBIO Barcoding Initiative	4ec2b246-f5fa-4b90-9a8d-ddafc2a3f970	IBI Hemiptera 01	2852ec0a-7f38-4977-97e4-c536a3d0e41a	PreservedSpecimen	whole animal (ETOH) | DNA extract	719a0425-1394-435f-afb6-ba054f0c5bb6	INV07432	INV07432	http://boldsystems.org/index.php/Public_RecordView?processid=IBIHP035-19 | http://www.ncbi.nlm.nih.gov/nuccore/MW536007	{"BOLD_ProcessID":"IBIHP035-19","BOLD_BINURI":"BOLD:ADZ2301"}	Animalia	Arthropoda	Insecta	Hemiptera	Pentatomidae	Eysarcoris	Animalia | Arthropoda | Insecta | Hemiptera | Pentatomidae | Pentatominae | Eysarcoris	venustissimus		Eysarcoris venustissimus (Schrank, 1776)	(Schrank, 1776)	ICZN	species	Pedro Sousa	Morphology	1		Adult	in collection	Sónia Ferreira | Martin Corley | Rebecca Mateus | Luís Silva	2018-05-15	2018	05	15	Europe	Portugal	PT	Guarda	Seia	Central Hidroeléctrica da Ponte de Jugais
2a372a2a-e895-490a-8570-033bbe872eaf	PhysicalObject	2020-02-25	en	https://creativecommons.org/licenses/by/4.0/legalcode	CIBIO (Research Center in Biodiversity and Genetic Resources) Portugal	CIBIO	37560003-ae75-43c3-95aa-48c98797aa2a	CIBIO	InBIO Barcoding Initiative	4ec2b246-f5fa-4b90-9a8d-ddafc2a3f970	IBI Hemiptera 01	2852ec0a-7f38-4977-97e4-c536a3d0e41a	PreservedSpecimen	whole animal (ETOH) | DNA extract	2a372a2a-e895-490a-8570-033bbe872eaf	INV07441	INV07441	http://boldsystems.org/index.php/Public_RecordView?processid=IBIHP152-20 | http://www.ncbi.nlm.nih.gov/nuccore/MW536054	{"BOLD_ProcessID":"IBIHP152-20","BOLD_BINURI":"BOLD:ADM8543"}	Animalia	Arthropoda	Insecta	Hemiptera	Miridae	Heterocordylus	Animalia | Arthropoda | Insecta | Hemiptera | Miridae | Orthotylinae | Heterocordylus	tibialis		Heterocordylus tibialis (Hahn, 1833)	(Hahn, 1833)	ICZN	species		BOLD ID Engine	1			in collection	Sónia Ferreira | Martin Corley	2018-05-19	2018	05	19	Europe	Portugal	PT	Bragança	Bragança	França
2f25a402-9ac7-41fc-8d4b-a29b15453d73	PhysicalObject	2020-02-25	en	https://creativecommons.org/licenses/by/4.0/legalcode	CIBIO (Research Center in Biodiversity and Genetic Resources) Portugal	CIBIO	37560003-ae75-43c3-95aa-48c98797aa2a	CIBIO	InBIO Barcoding Initiative	4ec2b246-f5fa-4b90-9a8d-ddafc2a3f970	IBI Hemiptera 01	2852ec0a-7f38-4977-97e4-c536a3d0e41a	PreservedSpecimen	whole animal (ETOH) | DNA extract	2f25a402-9ac7-41fc-8d4b-a29b15453d73	INV07442	INV07442	http://boldsystems.org/index.php/Public_RecordView?processid=IBIHP195-21 | http://www.ncbi.nlm.nih.gov/nuccore/MW535993	{"BOLD_ProcessID":"IBIHP195-21","BOLD_BINURI":"BOLD:ADM8543"}	Animalia	Arthropoda	Insecta	Hemiptera	Miridae	Heterocordylus	Animalia | Arthropoda | Insecta | Hemiptera | Miridae | Orthotylinae | Heterocordylus	tibialis		Heterocordylus tibialis (Hahn, 1833)	(Hahn, 1833)	ICZN	species		BOLD ID Engine	1			in collection	Sónia Ferreira | Martin Corley	2018-05-19	2018	05	19	Europe	Portugal	PT	Bragança	Bragança	Soalheira
79dff2bd-77c9-4055-8a92-eb64e8dcf26f	PhysicalObject	2020-02-25	en	https://creativecommons.org/licenses/by/4.0/legalcode	CIBIO (Research Center in Biodiversity and Genetic Resources) Portugal	CIBIO	37560003-ae75-43c3-95aa-48c98797aa2a	CIBIO	InBIO Barcoding Initiative	4ec2b246-f5fa-4b90-9a8d-ddafc2a3f970	IBI Hemiptera 01	2852ec0a-7f38-4977-97e4-c536a3d0e41a	PreservedSpecimen	whole animal (ETOH) | DNA extract	79dff2bd-77c9-4055-8a92-eb64e8dcf26f	INV07443	INV07443	http://boldsystems.org/index.php/Public_RecordView?processid=IBIHP068-20 | http://www.ncbi.nlm.nih.gov/nuccore/MW536066	{"BOLD_ProcessID":"IBIHP068-20","BOLD_BINURI":"BOLD:AEC5811"}	Animalia	Arthropoda	Insecta	Hemiptera	Cercopidae	Cercopis	Animalia | Arthropoda | Insecta | Hemiptera | Cercopidae | Cercopinae | Cercopis	intermedia		Cercopis intermedia Kirschbaum, 1868	Kirschbaum, 1868	ICZN	species	J. M. Grosso-Silva	Morphology	1		Adult	in collection	Sónia Ferreira | Martin Corley	2018-05-14	2018	05	14	Europe	Portugal	PT	Castelo Branco	Idanha-a-Nova	Herdade da Poupa
1ee228f9-402a-4902-a505-34598aa1f26d	PhysicalObject	2020-02-25	en	https://creativecommons.org/licenses/by/4.0/legalcode	CIBIO (Research Center in Biodiversity and Genetic Resources) Portugal	CIBIO	37560003-ae75-43c3-95aa-48c98797aa2a	CIBIO	InBIO Barcoding Initiative	4ec2b246-f5fa-4b90-9a8d-ddafc2a3f970	IBI Hemiptera 01	2852ec0a-7f38-4977-97e4-c536a3d0e41a	PreservedSpecimen	whole animal (ETOH) | DNA extract	1ee228f9-402a-4902-a505-34598aa1f26d	INV07642	INV07642	http://boldsystems.org/index.php/Public_RecordView?processid=IBIHP164-20 | http://www.ncbi.nlm.nih.gov/nuccore/MW536083	{"BOLD_ProcessID":"IBIHP164-20","BOLD_BINURI":"BOLD:ACN7256"}	Animalia	Arthropoda	Insecta	Hemiptera	Reduviidae	Empicoris	Animalia | Arthropoda | Insecta | Hemiptera | Reduviidae | Emesinae | Empicoris	rubromaculatus		Empicoris rubromaculatus (Blackburn, 1888)	(Blackburn, 1888)	ICZN	species	J. M. Grosso-Silva	Morphology and BOLD ID Engine	1			in collection	Sónia Ferreira | Martin Corley	2018-10-07	2018	10	07	Europe	Portugal	PT	Faro	Monchique	Monchique
63eee067-9887-49ad-906c-1b8f05da6a17	PhysicalObject	2020-02-25	en	https://creativecommons.org/licenses/by/4.0/legalcode	CIBIO (Research Center in Biodiversity and Genetic Resources) Portugal	CIBIO	37560003-ae75-43c3-95aa-48c98797aa2a	CIBIO	InBIO Barcoding Initiative	4ec2b246-f5fa-4b90-9a8d-ddafc2a3f970	IBI Hemiptera 01	2852ec0a-7f38-4977-97e4-c536a3d0e41a	PreservedSpecimen	whole animal (ETOH) | DNA extract	63eee067-9887-49ad-906c-1b8f05da6a17	INV07688	INV07688	http://boldsystems.org/index.php/Public_RecordView?processid=IBIHP069-20 | http://www.ncbi.nlm.nih.gov/nuccore/MW535988	{"BOLD_ProcessID":"IBIHP069-20","BOLD_BINURI":"BOLD:ACS3305"}	Animalia	Arthropoda	Insecta	Hemiptera	Pentatomidae	Holcogaster	Animalia | Arthropoda | Insecta | Hemiptera | Pentatomidae | Pentatominae | Holcogaster	fibulata		Holcogaster fibulata (Germar, 1831)	(Germar, 1831)	ICZN	species	J. M. Grosso-Silva	Morphology	1	Male	Adult	in collection	Sónia Ferreira | Martin Corley	2018-10-09	2018	10	09	Europe	Portugal	PT	Setúbal	Setúbal	Portinho da Arrábida
68b07b98-d616-4052-909c-876627d1608c	PhysicalObject	2020-02-25	en	https://creativecommons.org/licenses/by/4.0/legalcode	CIBIO (Research Center in Biodiversity and Genetic Resources) Portugal	CIBIO	37560003-ae75-43c3-95aa-48c98797aa2a	CIBIO	InBIO Barcoding Initiative	4ec2b246-f5fa-4b90-9a8d-ddafc2a3f970	IBI Hemiptera 01	2852ec0a-7f38-4977-97e4-c536a3d0e41a	PreservedSpecimen	whole animal (ETOH) | DNA extract	68b07b98-d616-4052-909c-876627d1608c	INV07921	INV07921	http://boldsystems.org/index.php/Public_RecordView?processid=IBIHP036-19 | http://www.ncbi.nlm.nih.gov/nuccore/MW536086	{"BOLD_ProcessID":"IBIHP036-19","BOLD_BINURI":"BOLD:AAP3525"}	Animalia	Arthropoda	Insecta	Hemiptera	Pentatomidae	Dolycoris	Animalia | Arthropoda | Insecta | Hemiptera | Pentatomidae | Pentatominae | Dolycoris	baccarum		Dolycoris baccarum (Linnaeus, 1758)	(Linnaeus, 1758)	ICZN	species	Pedro Sousa	Morphology	1		Adult	in collection	Sónia Ferreira | Daniel Oliveira | Rebecca Mateus | Luís Silva	2018-05-16	2018	05	16	Europe	Portugal	PT	Guarda	Figueira de Castelo Rodrigo	Quinta do Chegão, Rio Águeda
69ec24d2-cdbc-44c6-8930-4357d2d30d49	PhysicalObject	2020-02-25	en	https://creativecommons.org/licenses/by/4.0/legalcode	CIBIO (Research Center in Biodiversity and Genetic Resources) Portugal	CIBIO	37560003-ae75-43c3-95aa-48c98797aa2a	CIBIO	InBIO Barcoding Initiative	4ec2b246-f5fa-4b90-9a8d-ddafc2a3f970	IBI Hemiptera 01	2852ec0a-7f38-4977-97e4-c536a3d0e41a	PreservedSpecimen	whole animal (ETOH) | DNA extract	69ec24d2-cdbc-44c6-8930-4357d2d30d49	INV07922	INV07922	http://boldsystems.org/index.php/Public_RecordView?processid=IBIHP168-20 | http://www.ncbi.nlm.nih.gov/nuccore/MW536045	{"BOLD_ProcessID":"IBIHP168-20","BOLD_BINURI":"BOLD:ACR3434"}	Animalia	Arthropoda	Insecta	Hemiptera	Miridae	Capsodes	Animalia | Arthropoda | Insecta | Hemiptera | Miridae | Mirinae | Capsodes	flavomarginatus		Capsodes flavomarginatus (Donovan, 1798)	(Donovan, 1798)	ICZN	species		BOLD ID Engine	1		Adult	in collection	Sónia Ferreira | Martin Corley	2018-05-16	2018	05	16	Europe	Portugal	PT	Guarda	Figueira de Castelo Rodrigo	Quinta do Chegão, Rio Águeda
bb17be1f-b5e9-4c02-8550-292fc15ab8c7	PhysicalObject	2020-02-25	en	https://creativecommons.org/licenses/by/4.0/legalcode	CIBIO (Research Center in Biodiversity and Genetic Resources) Portugal	CIBIO	37560003-ae75-43c3-95aa-48c98797aa2a	CIBIO	InBIO Barcoding Initiative	4ec2b246-f5fa-4b90-9a8d-ddafc2a3f970	IBI Hemiptera 01	2852ec0a-7f38-4977-97e4-c536a3d0e41a	PreservedSpecimen	whole animal (ETOH) | DNA extract	bb17be1f-b5e9-4c02-8550-292fc15ab8c7	INV07923	INV07923	http://boldsystems.org/index.php/Public_RecordView?processid=IBIHP169-20 | http://www.ncbi.nlm.nih.gov/nuccore/MW536057	{"BOLD_ProcessID":"IBIHP169-20","BOLD_BINURI":"BOLD:AAY8936"}	Animalia	Arthropoda	Insecta	Hemiptera	Miridae	Psallus	Animalia | Arthropoda | Insecta | Hemiptera | Miridae | Phylinae | Psallus	ambiguus		Psallus ambiguus (Fallen, 1807)	(Fallén, 1807)	ICZN	species		BOLD ID Engine	1		Adult	in collection	Sónia Ferreira | Martin Corley	2018-05-16	2018	05	16	Europe	Portugal	PT	Guarda	Figueira de Castelo Rodrigo	Quinta do Chegão, Rio Águeda
c190643c-fc0e-47c7-8c93-84c01f347263	PhysicalObject	2020-02-25	en	https://creativecommons.org/licenses/by/4.0/legalcode	CIBIO (Research Center in Biodiversity and Genetic Resources) Portugal	CIBIO	37560003-ae75-43c3-95aa-48c98797aa2a	CIBIO	InBIO Barcoding Initiative	4ec2b246-f5fa-4b90-9a8d-ddafc2a3f970	IBI Hemiptera 01	2852ec0a-7f38-4977-97e4-c536a3d0e41a	MaterialSample	DNA extract	c190643c-fc0e-47c7-8c93-84c01f347263	INV07942	INV07942	http://boldsystems.org/index.php/Public_RecordView?processid=IBIHP037-19 | http://www.ncbi.nlm.nih.gov/nuccore/MW535982	{"BOLD_ProcessID":"IBIHP037-19","BOLD_BINURI":"BOLD:ACY9011"}	Animalia	Arthropoda	Insecta	Hemiptera	Thaumastocoridae	Thaumastocoris	Animalia | Arthropoda | Insecta | Hemiptera | Thaumastocoridae | Thaumastocorinae | Thaumastocoris	peregrinus		Thaumastocoris peregrinus Carpintero & Dellapé, 2006	Carpintero & Dellapé, 2006	ICZN	species	Carlos Valente	Morphology	1		Nymph	not applicable	Catarina Gonçalves	2018	2018			Europe	Portugal	PT	Aveiro	Aveiro	Eixo (cultura laboratorial RAIZ)
de147492-5226-45b9-996f-887a16381bb1	PhysicalObject	2020-02-25	en	https://creativecommons.org/licenses/by/4.0/legalcode	CIBIO (Research Center in Biodiversity and Genetic Resources) Portugal	CIBIO	37560003-ae75-43c3-95aa-48c98797aa2a	CIBIO	InBIO Barcoding Initiative	4ec2b246-f5fa-4b90-9a8d-ddafc2a3f970	IBI Hemiptera 01	2852ec0a-7f38-4977-97e4-c536a3d0e41a	MaterialSample	DNA extract	de147492-5226-45b9-996f-887a16381bb1	INV07943	INV07943	http://boldsystems.org/index.php/Public_RecordView?processid=IBIHP038-19 | http://www.ncbi.nlm.nih.gov/nuccore/MW535970	{"BOLD_ProcessID":"IBIHP038-19","BOLD_BINURI":"BOLD:ACY9011"}	Animalia	Arthropoda	Insecta	Hemiptera	Thaumastocoridae	Thaumastocoris	Animalia | Arthropoda | Insecta | Hemiptera | Thaumastocoridae | Thaumastocorinae | Thaumastocoris	peregrinus		Thaumastocoris peregrinus Carpintero & Dellapé, 2006	Carpintero & Dellapé, 2006	ICZN	species	Carlos Valente	Morphology	1		Nymph	not applicable	Catarina Gonçalves	2018	2018			Europe	Portugal	PT	Aveiro	Aveiro	Eixo (cultura laboratorial RAIZ)
371af640-cde7-4bd3-bb51-2f44b2db547b	PhysicalObject	2020-02-25	en	https://creativecommons.org/licenses/by/4.0/legalcode	CIBIO (Research Center in Biodiversity and Genetic Resources) Portugal	CIBIO	37560003-ae75-43c3-95aa-48c98797aa2a	CIBIO	InBIO Barcoding Initiative	4ec2b246-f5fa-4b90-9a8d-ddafc2a3f970	IBI Hemiptera 01	2852ec0a-7f38-4977-97e4-c536a3d0e41a	PreservedSpecimen	whole animal (ETOH) | DNA extract	371af640-cde7-4bd3-bb51-2f44b2db547b	INV08398	INV08398	http://boldsystems.org/index.php/Public_RecordView?processid=IBIHP076-20 | http://www.ncbi.nlm.nih.gov/nuccore/MW536068	{"BOLD_ProcessID":"IBIHP076-20","BOLD_BINURI":"BOLD:AAB1850"}	Animalia	Arthropoda	Insecta	Hemiptera	Aphrophoridae	Philaenus	Animalia | Arthropoda | Insecta | Hemiptera | Aphrophoridae | Aphrophorinae | Philaenus	spumarius		Philaenus spumarius (Linnaeus, 1758)	(Linnaeus, 1758)	ICZN	species		BOLD ID Engine	1		Adult	in collection	Sónia Ferreira | Martin Corley | Pedro Brito Lopes	2019-05-23	2019	05	23	Europe	Portugal	PT	Leiria	Alcobaça	Rua do Furo
6f871cfc-6c6f-4ee1-8c5c-55a37635fe88	PhysicalObject	2020-02-25	en	https://creativecommons.org/licenses/by/4.0/legalcode	CIBIO (Research Center in Biodiversity and Genetic Resources) Portugal	CIBIO	37560003-ae75-43c3-95aa-48c98797aa2a	CIBIO	InBIO Barcoding Initiative	4ec2b246-f5fa-4b90-9a8d-ddafc2a3f970	IBI Hemiptera 01	2852ec0a-7f38-4977-97e4-c536a3d0e41a	PreservedSpecimen	whole animal (ETOH) | DNA extract	6f871cfc-6c6f-4ee1-8c5c-55a37635fe88	INV08399	INV08399	http://boldsystems.org/index.php/Public_RecordView?processid=IBIHP077-20 | http://www.ncbi.nlm.nih.gov/nuccore/MW535998	{"BOLD_ProcessID":"IBIHP077-20","BOLD_BINURI":"BOLD:AAB1850"}	Animalia	Arthropoda	Insecta	Hemiptera	Aphrophoridae	Philaenus	Animalia | Arthropoda | Insecta | Hemiptera | Aphrophoridae | Aphrophorinae | Philaenus	spumarius		Philaenus spumarius (Linnaeus, 1758)	(Linnaeus, 1758)	ICZN	species		BOLD ID Engine	1		Adult	in collection	Sónia Ferreira | Martin Corley | Pedro Brito Lopes	2019-05-23	2019	05	23	Europe	Portugal	PT	Leiria	Alcobaça	Rua do Furo
01fd4452-90d7-4589-93e9-9e36f765fe79	PhysicalObject	2020-02-25	en	https://creativecommons.org/licenses/by/4.0/legalcode	CIBIO (Research Center in Biodiversity and Genetic Resources) Portugal	CIBIO	37560003-ae75-43c3-95aa-48c98797aa2a	CIBIO	InBIO Barcoding Initiative	4ec2b246-f5fa-4b90-9a8d-ddafc2a3f970	IBI Hemiptera 01	2852ec0a-7f38-4977-97e4-c536a3d0e41a	PreservedSpecimen	whole animal (ETOH) | DNA extract	01fd4452-90d7-4589-93e9-9e36f765fe79	INV08417	INV08417	http://boldsystems.org/index.php/Public_RecordView?processid=IBIHP078-20 | http://www.ncbi.nlm.nih.gov/nuccore/MW535976	{"BOLD_ProcessID":"IBIHP078-20","BOLD_BINURI":"BOLD:AAB1850"}	Animalia	Arthropoda	Insecta	Hemiptera	Aphrophoridae	Philaenus	Animalia | Arthropoda | Insecta | Hemiptera | Aphrophoridae | Aphrophorinae | Philaenus	spumarius		Philaenus spumarius (Linnaeus, 1758)	(Linnaeus, 1758)	ICZN	species		BOLD ID Engine	1		Adult	in collection	Sónia Ferreira | Martin Corley | Pedro Brito Lopes	2019-05-23	2019	05	23	Europe	Portugal	PT	Leiria	Alcobaça	Rua do Furo
139df345-e064-4901-ad0e-f243dc910fcc	PhysicalObject	2020-02-25	en	https://creativecommons.org/licenses/by/4.0/legalcode	CIBIO (Research Center in Biodiversity and Genetic Resources) Portugal	CIBIO	37560003-ae75-43c3-95aa-48c98797aa2a	CIBIO	InBIO Barcoding Initiative	4ec2b246-f5fa-4b90-9a8d-ddafc2a3f970	IBI Hemiptera 01	2852ec0a-7f38-4977-97e4-c536a3d0e41a	PreservedSpecimen	whole animal (ETOH) | DNA extract	139df345-e064-4901-ad0e-f243dc910fcc	INV08423	INV08423	http://boldsystems.org/index.php/Public_RecordView?processid=IBIHP079-20 | http://www.ncbi.nlm.nih.gov/nuccore/MW536027	{"BOLD_ProcessID":"IBIHP079-20","BOLD_BINURI":"BOLD:AAY8935"}	Animalia	Arthropoda	Insecta	Hemiptera	Miridae	Psallus	Animalia | Arthropoda | Insecta | Hemiptera | Miridae | Phylinae | Psallus	varians		Psallus varians (Herrich-Schaeffer, 1841)	(Herrich-Schäffer, 1841)	ICZN	species		BOLD ID Engine	1		Adult	in collection	Sónia Ferreira | Martin Corley | Pedro Brito Lopes	2019-05-23	2019	05	23	Europe	Portugal	PT	Leiria	Alcobaça	Rua do Furo
1ce47cd4-e320-48d1-b5cd-7b742781bcea	PhysicalObject	2020-02-25	en	https://creativecommons.org/licenses/by/4.0/legalcode	CIBIO (Research Center in Biodiversity and Genetic Resources) Portugal	CIBIO	37560003-ae75-43c3-95aa-48c98797aa2a	CIBIO	InBIO Barcoding Initiative	4ec2b246-f5fa-4b90-9a8d-ddafc2a3f970	IBI Hemiptera 01	2852ec0a-7f38-4977-97e4-c536a3d0e41a	PreservedSpecimen	whole animal (ETOH) | DNA extract	1ce47cd4-e320-48d1-b5cd-7b742781bcea	INV08427	INV08427	http://boldsystems.org/index.php/Public_RecordView?processid=IBIHP080-20 | http://www.ncbi.nlm.nih.gov/nuccore/MW536078	{"BOLD_ProcessID":"IBIHP080-20","BOLD_BINURI":"BOLD:ABU6305"}	Animalia	Arthropoda	Insecta	Hemiptera	Miridae	Harpocera	Animalia | Arthropoda | Insecta | Hemiptera | Miridae | Phylinae | Harpocera	thoracica		Harpocera thoracica (Fallen, 1807)	(Fallén, 1807)	ICZN	species		BOLD ID Engine	1		Adult	in collection	Sónia Ferreira | Martin Corley | Pedro Brito Lopes	2019-05-23	2019	05	23	Europe	Portugal	PT	Leiria	Alcobaça	Rua do Furo
d98b38f7-0f4b-424f-a065-b4cf80039cf5	PhysicalObject	2020-02-25	en	https://creativecommons.org/licenses/by/4.0/legalcode	CIBIO (Research Center in Biodiversity and Genetic Resources) Portugal	CIBIO	37560003-ae75-43c3-95aa-48c98797aa2a	CIBIO	InBIO Barcoding Initiative	4ec2b246-f5fa-4b90-9a8d-ddafc2a3f970	IBI Hemiptera 01	2852ec0a-7f38-4977-97e4-c536a3d0e41a	PreservedSpecimen	whole animal (ETOH) | DNA extract	d98b38f7-0f4b-424f-a065-b4cf80039cf5	INV08561	INV08561	http://boldsystems.org/index.php/Public_RecordView?processid=IBIHP081-20 | http://www.ncbi.nlm.nih.gov/nuccore/MW536060	{"BOLD_ProcessID":"IBIHP081-20","BOLD_BINURI":"BOLD:ACX9740"}	Animalia	Arthropoda	Insecta	Hemiptera	Acanthosomatidae	Cyphostethus	Animalia | Arthropoda | Insecta | Hemiptera | Acanthosomatidae | Acanthosomatinae | Cyphostethus	tristriatus		Cyphostethus tristriatus (Fabricius, 1787)	(Fabricius, 1787)	ICZN	species	J. M. Grosso-Silva	Morphology	1		Adult	in collection	Sónia Ferreira | Martin Corley | Pedro Brito Lopes	2019-05-25	2019	05	25	Europe	Portugal	PT	Lisboa	Sintra	Próximo de Estudante da Peninha
d04de863-5864-4b90-8ef2-3bb0d136b2c7	PhysicalObject	2020-02-25	en	https://creativecommons.org/licenses/by/4.0/legalcode	CIBIO (Research Center in Biodiversity and Genetic Resources) Portugal	CIBIO	37560003-ae75-43c3-95aa-48c98797aa2a	CIBIO	InBIO Barcoding Initiative	4ec2b246-f5fa-4b90-9a8d-ddafc2a3f970	IBI Hemiptera 01	2852ec0a-7f38-4977-97e4-c536a3d0e41a	PreservedSpecimen	whole animal (ETOH) | DNA extract	d04de863-5864-4b90-8ef2-3bb0d136b2c7	INV08565	INV08565	http://boldsystems.org/index.php/Public_RecordView?processid=IBIHP082-20 | http://www.ncbi.nlm.nih.gov/nuccore/MW536077	{"BOLD_ProcessID":"IBIHP082-20","BOLD_BINURI":"BOLD:ADX9400"}	Animalia	Arthropoda	Insecta	Hemiptera	Cydnidae	Macroscytus	Animalia | Arthropoda | Insecta | Hemiptera | Cydnidae | Cydninae | Macroscytus	brunneus		Macroscytus brunneus (Fabricius, 1803)	(Fabricius, 1803)	ICZN	species	J. M. Grosso-Silva	Morphology	1		Adult	in collection	Sónia Ferreira | Martin Corley | Pedro Brito Lopes	2019-05-26	2019	05	26	Europe	Portugal	PT	Setúbal	Santiago do Cacém	Lagoa de Santo André
2b3a398d-0273-44ec-92ec-744845c0f8f1	PhysicalObject	2020-02-25	en	https://creativecommons.org/licenses/by/4.0/legalcode	CIBIO (Research Center in Biodiversity and Genetic Resources) Portugal	CIBIO	37560003-ae75-43c3-95aa-48c98797aa2a	CIBIO	InBIO Barcoding Initiative	4ec2b246-f5fa-4b90-9a8d-ddafc2a3f970	IBI Hemiptera 01	2852ec0a-7f38-4977-97e4-c536a3d0e41a	PreservedSpecimen	whole animal (ETOH) | DNA extract	2b3a398d-0273-44ec-92ec-744845c0f8f1	INV08568	INV08568	http://boldsystems.org/index.php/Public_RecordView?processid=IBIHP179-20 | http://www.ncbi.nlm.nih.gov/nuccore/MW536080	{"BOLD_ProcessID":"IBIHP179-20","BOLD_BINURI":"BOLD:ADN9562"}	Animalia	Arthropoda	Insecta	Hemiptera	Cicadellidae	Eupelix	Animalia | Arthropoda | Insecta | Hemiptera | Cicadellidae | Dorycephalinae | Eupelix	cuspidata		Eupelix cuspidata Fabricius, 1775	Fabricius, 1775	ICZN	species		BOLD ID Engine	1			in collection	Sónia Ferreira | Martin Corley	2019-05-26	2019	05	26	Europe	Portugal	PT	Setúbal	Santiago do Cacém	Lagoa de Santo André
28b3f5fb-417e-437d-8970-007b66da5303	PhysicalObject	2020-02-25	en	https://creativecommons.org/licenses/by/4.0/legalcode	CIBIO (Research Center in Biodiversity and Genetic Resources) Portugal	CIBIO	37560003-ae75-43c3-95aa-48c98797aa2a	CIBIO	InBIO Barcoding Initiative	4ec2b246-f5fa-4b90-9a8d-ddafc2a3f970	IBI Hemiptera 01	2852ec0a-7f38-4977-97e4-c536a3d0e41a	PreservedSpecimen	whole animal (ETOH) | DNA extract	28b3f5fb-417e-437d-8970-007b66da5303	INV08587	INV08587	http://boldsystems.org/index.php/Public_RecordView?processid=IBIHP085-20 | http://www.ncbi.nlm.nih.gov/nuccore/MW535991	{"BOLD_ProcessID":"IBIHP085-20","BOLD_BINURI":"BOLD:AEH0127"}	Animalia	Arthropoda	Insecta	Hemiptera	Reduviidae	Oncocephalus	Animalia | Arthropoda | Insecta | Hemiptera | Reduviidae | Stenopodainae | Oncocephalus	gularis		Oncocephalus gularis Reuter, 1882	Reuter, 1882	ICZN	species	J. M. Grosso-Silva	Morphology	1		Adult	in collection	Sónia Ferreira | Martin Corley | Pedro Brito Lopes	2019-05-26	2019	05	26	Europe	Portugal	PT	Setúbal	Santiago do Cacém	Lagoa de Santo André
40b504cc-8ad8-429e-891f-464cf440b7da	PhysicalObject	2020-02-25	en	https://creativecommons.org/licenses/by/4.0/legalcode	CIBIO (Research Center in Biodiversity and Genetic Resources) Portugal	CIBIO	37560003-ae75-43c3-95aa-48c98797aa2a	CIBIO	InBIO Barcoding Initiative	4ec2b246-f5fa-4b90-9a8d-ddafc2a3f970	IBI Hemiptera 01	2852ec0a-7f38-4977-97e4-c536a3d0e41a	PreservedSpecimen	whole animal (ETOH) | DNA extract	40b504cc-8ad8-429e-891f-464cf440b7da	INV08602	INV08602	http://boldsystems.org/index.php/Public_RecordView?processid=IBIHP086-20 | http://www.ncbi.nlm.nih.gov/nuccore/MW535974	{"BOLD_ProcessID":"IBIHP086-20","BOLD_BINURI":"BOLD:AAH9369"}	Animalia	Arthropoda	Insecta	Hemiptera	Miridae	Phytocoris	Animalia | Arthropoda | Insecta | Hemiptera | Miridae | Mirinae | Phytocoris	varipes		Phytocoris varipes Boheman, 1852	Boheman, 1852	ICZN	species		BOLD ID Engine	1		Adult	in collection	Sónia Ferreira | Martin Corley | Pedro Brito Lopes	2019-05-26	2019	05	26	Europe	Portugal	PT	Setúbal	Santiago do Cacém	Foros da Quinta
723bca35-3ae3-456f-9e94-ef0da6f1a48b	PhysicalObject	2020-02-25	en	https://creativecommons.org/licenses/by/4.0/legalcode	CIBIO (Research Center in Biodiversity and Genetic Resources) Portugal	CIBIO	37560003-ae75-43c3-95aa-48c98797aa2a	CIBIO	InBIO Barcoding Initiative	4ec2b246-f5fa-4b90-9a8d-ddafc2a3f970	IBI Hemiptera 01	2852ec0a-7f38-4977-97e4-c536a3d0e41a	PreservedSpecimen	whole animal (ETOH) | DNA extract	723bca35-3ae3-456f-9e94-ef0da6f1a48b	INV08753	INV08753	http://boldsystems.org/index.php/Public_RecordView?processid=IBIHP088-20 | http://www.ncbi.nlm.nih.gov/nuccore/MW536025	{"BOLD_ProcessID":"IBIHP088-20","BOLD_BINURI":"BOLD:AEE8716"}	Animalia	Arthropoda	Insecta	Hemiptera	Reduviidae	Reduvius	Animalia | Arthropoda | Insecta | Hemiptera | Reduviidae | Reduviinae | Reduvius	personatus		Reduvius personatus (Linnaeus, 1758)	(Linnaeus, 1758)	ICZN	species	J. M. Grosso-Silva	Morphology	1		Adult	in collection	Sónia Ferreira | Martin Corley	2019-05-29	2019	05	29	Europe	Portugal	PT	Beja	Odemira	Margem do rio Mira
b235370d-3737-4843-895a-bdb7b00c8775	PhysicalObject	2020-02-25	en	https://creativecommons.org/licenses/by/4.0/legalcode	CIBIO (Research Center in Biodiversity and Genetic Resources) Portugal	CIBIO	37560003-ae75-43c3-95aa-48c98797aa2a	CIBIO	InBIO Barcoding Initiative	4ec2b246-f5fa-4b90-9a8d-ddafc2a3f970	IBI Hemiptera 01	2852ec0a-7f38-4977-97e4-c536a3d0e41a	PreservedSpecimen	whole animal (ETOH) | DNA extract	b235370d-3737-4843-895a-bdb7b00c8775	INV08815	INV08815	http://boldsystems.org/index.php/Public_RecordView?processid=IBIHP089-20 | http://www.ncbi.nlm.nih.gov/nuccore/MW536038	{"BOLD_ProcessID":"IBIHP089-20","BOLD_BINURI":"BOLD:AEA3807"}	Animalia	Arthropoda	Insecta	Hemiptera	Miridae	Closterotomus	Animalia | Arthropoda | Insecta | Hemiptera | Miridae | Mirinae | Closterotomus	trivialis		Closterotomus trivialis (A.Costa, 1853)	(A.Costa, 1853)	ICZN	species		BOLD ID Engine	1		Adult	in collection	Sónia Ferreira | Martin Corley | Pedro Brito Lopes	2019-05-25	2019	05	25	Europe	Portugal	PT	Lisboa	Sintra	Próximo de Estudante da Peninha
c84be4ff-f9dc-4c36-bad4-b1f3a1d90926	PhysicalObject	2020-02-25	en	https://creativecommons.org/licenses/by/4.0/legalcode	CIBIO (Research Center in Biodiversity and Genetic Resources) Portugal	CIBIO	37560003-ae75-43c3-95aa-48c98797aa2a	CIBIO	InBIO Barcoding Initiative	4ec2b246-f5fa-4b90-9a8d-ddafc2a3f970	IBI Hemiptera 01	2852ec0a-7f38-4977-97e4-c536a3d0e41a	PreservedSpecimen	whole animal (ETOH) | DNA extract	c84be4ff-f9dc-4c36-bad4-b1f3a1d90926	INV08816	INV08816	http://boldsystems.org/index.php/Public_RecordView?processid=IBIHP090-20 | http://www.ncbi.nlm.nih.gov/nuccore/MW536094	{"BOLD_ProcessID":"IBIHP090-20","BOLD_BINURI":"BOLD:AAY9133"}	Animalia	Arthropoda	Insecta	Hemiptera	Pentatomidae	Graphosoma	Animalia | Arthropoda | Insecta | Hemiptera | Pentatomidae | Podopinae | Graphosoma	italicum		Graphosoma italicum (O.F.Müller, 1766)	(O.F.Müller, 1766)	ICZN	species	J. M. Grosso-Silva	Morphology	1		Adult	in collection	Sónia Ferreira | Martin Corley | Pedro Brito Lopes	2019-05-25	2019	05	25	Europe	Portugal	PT	Lisboa	Sintra	Próximo de Estudante da Peninha
1f261b90-4c58-4453-8761-94709610eab4	PhysicalObject	2020-02-25	en	https://creativecommons.org/licenses/by/4.0/legalcode	CIBIO (Research Center in Biodiversity and Genetic Resources) Portugal	CIBIO	37560003-ae75-43c3-95aa-48c98797aa2a	CIBIO	InBIO Barcoding Initiative	4ec2b246-f5fa-4b90-9a8d-ddafc2a3f970	IBI Hemiptera 01	2852ec0a-7f38-4977-97e4-c536a3d0e41a	PreservedSpecimen	whole animal (ETOH) | DNA extract	1f261b90-4c58-4453-8761-94709610eab4	INV08914	INV08914	http://boldsystems.org/index.php/Public_RecordView?processid=IBIHP091-20 | http://www.ncbi.nlm.nih.gov/nuccore/MW536093	{"BOLD_ProcessID":"IBIHP091-20","BOLD_BINURI":"BOLD:AAY9491"}	Animalia	Arthropoda	Insecta	Hemiptera	Pentatomidae	Piezodorus	Animalia | Arthropoda | Insecta | Hemiptera | Pentatomidae | Pentatominae | Piezodorus	lituratus		Piezodorus lituratus (Fabricius, 1794)	(Fabricius, 1794)	ICZN	species	J. M. Grosso-Silva	Morphology	1		Adult	in collection	Sónia Ferreira | Martin Corley	2019-05-30	2019	05	30	Europe	Portugal	PT	Setúbal	Setúbal	Convento da Arrábida
2536c47c-6178-43eb-adc2-9c042ea950c0	PhysicalObject	2020-02-25	en	https://creativecommons.org/licenses/by/4.0/legalcode	CIBIO (Research Center in Biodiversity and Genetic Resources) Portugal	CIBIO	37560003-ae75-43c3-95aa-48c98797aa2a	CIBIO	InBIO Barcoding Initiative	4ec2b246-f5fa-4b90-9a8d-ddafc2a3f970	IBI Hemiptera 01	2852ec0a-7f38-4977-97e4-c536a3d0e41a	PreservedSpecimen	whole animal (ETOH) | DNA extract	2536c47c-6178-43eb-adc2-9c042ea950c0	INV08920	INV08920	http://boldsystems.org/index.php/Public_RecordView?processid=IBIHP092-20 | http://www.ncbi.nlm.nih.gov/nuccore/MW536021	{"BOLD_ProcessID":"IBIHP092-20","BOLD_BINURI":"BOLD:AAG8881"}	Animalia	Arthropoda	Insecta	Hemiptera	Rhopalidae	Liorhyssus	Animalia | Arthropoda | Insecta | Hemiptera | Rhopalidae | Rhopalinae | Liorhyssus	hyalinus		Liorhyssus hyalinus (Fabricius, 1794)	(Fabricius, 1794)	ICZN	species	J. M. Grosso-Silva	Morphology	1		Adult	in collection	Sónia Ferreira | Martin Corley	2019-05-30	2019	05	30	Europe	Portugal	PT	Setúbal	Setúbal	Convento da Arrábida
c91d5cd0-5905-4736-b6e5-0ae15c5c6df5	PhysicalObject	2020-02-25	en	https://creativecommons.org/licenses/by/4.0/legalcode	CIBIO (Research Center in Biodiversity and Genetic Resources) Portugal	CIBIO	37560003-ae75-43c3-95aa-48c98797aa2a	CIBIO	InBIO Barcoding Initiative	4ec2b246-f5fa-4b90-9a8d-ddafc2a3f970	IBI Hemiptera 01	2852ec0a-7f38-4977-97e4-c536a3d0e41a	PreservedSpecimen	whole animal (ETOH) | DNA extract	c91d5cd0-5905-4736-b6e5-0ae15c5c6df5	INV09012	INV09012	http://boldsystems.org/index.php/Public_RecordView?processid=IBIHP182-20 | http://www.ncbi.nlm.nih.gov/nuccore/MW535978	{"BOLD_ProcessID":"IBIHP182-20","BOLD_BINURI":"BOLD:AEE6925"}	Animalia	Arthropoda	Insecta	Hemiptera	Aphrophoridae	Aphrophora	Animalia | Arthropoda | Insecta | Hemiptera | Aphrophoridae | Aphrophorinae | Aphrophora	alni		Aphrophora alni (Fallén, 1805)	(Fallén, 1805)	ICZN	species		BOLD ID Engine	1			in collection	Sónia Ferreira | Martin Corley	2019-06-02	2019	06	02	Europe	Portugal	PT	Porto	Póvoa de Varzim	Póvoa de Varzim
14727cbe-502a-42d6-b76a-e7017f67091a	PhysicalObject	2020-02-25	en	https://creativecommons.org/licenses/by/4.0/legalcode	CIBIO (Research Center in Biodiversity and Genetic Resources) Portugal	CIBIO	37560003-ae75-43c3-95aa-48c98797aa2a	CIBIO	InBIO Barcoding Initiative	4ec2b246-f5fa-4b90-9a8d-ddafc2a3f970	IBI Hemiptera 01	2852ec0a-7f38-4977-97e4-c536a3d0e41a	PreservedSpecimen	whole animal (ETOH) | DNA extract	14727cbe-502a-42d6-b76a-e7017f67091a	INV10253	INV10253	http://boldsystems.org/index.php/Public_RecordView?processid=IBIHP070-20 | http://www.ncbi.nlm.nih.gov/nuccore/MW536039	{"BOLD_ProcessID":"IBIHP070-20","BOLD_BINURI":"BOLD:AAZ7767"}	Animalia	Arthropoda	Insecta	Hemiptera	Pentatomidae	Pentatoma	Animalia | Arthropoda | Insecta | Hemiptera | Pentatomidae | Pentatominae | Pentatoma	rufipes		Pentatoma rufipes (Linnaeus, 1758)	(Linnaeus, 1758)	ICZN	species	J. M. Grosso-Silva	Morphology	1		Adult	in collection	Sónia Ferreira | Martin Corley	2019-09-20	2019	09	20	Europe	Portugal	PT	Bragança	Bragança	Guadramil
2f3cbb58-d581-4bb6-b04d-50785c8ec862	PhysicalObject	2020-02-25	en	https://creativecommons.org/licenses/by/4.0/legalcode	CIBIO (Research Center in Biodiversity and Genetic Resources) Portugal	CIBIO	37560003-ae75-43c3-95aa-48c98797aa2a	CIBIO	InBIO Barcoding Initiative	4ec2b246-f5fa-4b90-9a8d-ddafc2a3f970	IBI Hemiptera 01	2852ec0a-7f38-4977-97e4-c536a3d0e41a	PreservedSpecimen	whole animal (ETOH) | DNA extract	2f3cbb58-d581-4bb6-b04d-50785c8ec862	INV10737	RA0117	http://boldsystems.org/index.php/Public_RecordView?processid=IBIHP071-20 | http://www.ncbi.nlm.nih.gov/nuccore/MW536005	{"BOLD_ProcessID":"IBIHP071-20","BOLD_BINURI":"BOLD:AAY9524"}	Animalia	Arthropoda	Insecta	Hemiptera	Miridae	Liocoris	Animalia | Arthropoda | Insecta | Hemiptera | Miridae | Mirinae | Liocoris	tripustulatus		Liocoris tripustulatus (Fabricius, 1781)	(Fabricius, 1781)	ICZN	species	Rui Andrade	Morphology	1		Adult	in collection	Rui Andrade	2019-07-20	2019	07	20	Europe	Portugal	PT	Porto	Porto	Póvoa de Varzim
4d6c4baf-8cd4-4a6e-b837-1556004d4ae3	PhysicalObject	2020-02-25	en	https://creativecommons.org/licenses/by/4.0/legalcode	CIBIO (Research Center in Biodiversity and Genetic Resources) Portugal	CIBIO	37560003-ae75-43c3-95aa-48c98797aa2a	CIBIO	InBIO Barcoding Initiative	4ec2b246-f5fa-4b90-9a8d-ddafc2a3f970	IBI Hemiptera 01	2852ec0a-7f38-4977-97e4-c536a3d0e41a	PreservedSpecimen	whole animal (ETOH) | DNA extract	4d6c4baf-8cd4-4a6e-b837-1556004d4ae3	INV10738	RA0124	http://boldsystems.org/index.php/Public_RecordView?processid=IBIHP072-20 | http://www.ncbi.nlm.nih.gov/nuccore/MW536052	{"BOLD_ProcessID":"IBIHP072-20","BOLD_BINURI":"BOLD:AEA8911"}	Animalia	Arthropoda	Insecta	Hemiptera	Alydidae	Micrelytra	Animalia | Arthropoda | Insecta | Hemiptera | Alydidae | Micrelytrinae | Micrelytrini | Micrelytra	fossularum		Micrelytra fossularum (Rossi, 1790)	(Rossi, 1790)	ICZN	species	Rui Andrade	Morphology	1		Adult	in collection	Rui Andrade	2019-07-20	2019	07	20	Europe	Portugal	PT	Porto	Porto	Póvoa de Varzim
e555736f-4789-4b3a-96e4-bfe47c858951	PhysicalObject	2020-02-25	en	https://creativecommons.org/licenses/by/4.0/legalcode	CIBIO (Research Center in Biodiversity and Genetic Resources) Portugal	CIBIO	37560003-ae75-43c3-95aa-48c98797aa2a	CIBIO	InBIO Barcoding Initiative	4ec2b246-f5fa-4b90-9a8d-ddafc2a3f970	IBI Hemiptera 01	2852ec0a-7f38-4977-97e4-c536a3d0e41a	PreservedSpecimen	whole animal (ETOH) | DNA extract	e555736f-4789-4b3a-96e4-bfe47c858951	INV10743	RA0142	http://boldsystems.org/index.php/Public_RecordView?processid=IBIHP073-20 | http://www.ncbi.nlm.nih.gov/nuccore/MW535985	{"BOLD_ProcessID":"IBIHP073-20","BOLD_BINURI":"BOLD:AAZ3560"}	Animalia	Arthropoda	Insecta	Hemiptera	Rhopalidae	Stictopleurus	Animalia | Arthropoda | Insecta | Hemiptera | Rhopalidae | Rhopalinae | Stictopleurus	punctatonervosus		Stictopleurus punctatonervosus (Goeze, 1778)	(Goeze, 1778)	ICZN	species	Rui Andrade	Morphology	1		Adult	in collection	Rui Andrade	2019-08-22	2019	08	22	Europe	Portugal	PT	Porto	Porto	Póvoa de Varzim
b5db9856-7a13-4890-befa-58cf0885ee2a	PhysicalObject	2020-02-25	en	https://creativecommons.org/licenses/by/4.0/legalcode	CIBIO (Research Center in Biodiversity and Genetic Resources) Portugal	CIBIO	37560003-ae75-43c3-95aa-48c98797aa2a	CIBIO	InBIO Barcoding Initiative	4ec2b246-f5fa-4b90-9a8d-ddafc2a3f970	IBI Hemiptera 01	2852ec0a-7f38-4977-97e4-c536a3d0e41a	PreservedSpecimen	whole animal (ETOH) | DNA extract	b5db9856-7a13-4890-befa-58cf0885ee2a	INV10744	RA0143	http://boldsystems.org/index.php/Public_RecordView?processid=IBIHP074-20 | http://www.ncbi.nlm.nih.gov/nuccore/MW535967	{"BOLD_ProcessID":"IBIHP074-20","BOLD_BINURI":"BOLD:ADJ8496"}	Animalia	Arthropoda	Insecta	Hemiptera	Dictyopharidae	Dictyophara	Animalia | Arthropoda | Insecta | Hemiptera | Dictyopharidae | Dictyopharinae | Dictyophara	europaea		Dictyophara europaea (Linnaeus, 1767)	(Linnaeus, 1767)	ICZN	species	Rui Andrade	Morphology	1		Adult	in collection	Rui Andrade	2019-08-22	2019	08	22	Europe	Portugal	PT	Porto	Porto	Póvoa de Varzim
def50448-fc2e-4a2c-99d5-584f2aab09a7	PhysicalObject	2020-02-25	en	https://creativecommons.org/licenses/by/4.0/legalcode	CIBIO (Research Center in Biodiversity and Genetic Resources) Portugal	CIBIO	37560003-ae75-43c3-95aa-48c98797aa2a	CIBIO	InBIO Barcoding Initiative	4ec2b246-f5fa-4b90-9a8d-ddafc2a3f970	IBI Hemiptera 01	2852ec0a-7f38-4977-97e4-c536a3d0e41a	PreservedSpecimen	whole animal (ETOH) | DNA extract	def50448-fc2e-4a2c-99d5-584f2aab09a7	INV10749	RA0154	http://boldsystems.org/index.php/Public_RecordView?processid=IBIHP075-20 | http://www.ncbi.nlm.nih.gov/nuccore/MW536064	{"BOLD_ProcessID":"IBIHP075-20","BOLD_BINURI":"BOLD:ACD6303"}	Animalia	Arthropoda	Insecta	Hemiptera	Pentatomidae	Carpocoris	Animalia | Arthropoda | Insecta | Hemiptera | Pentatomidae | Pentatominae | Carpocoris	mediterraneus	atlanticus	Carpocoris mediterraneus atlanticus Tamanini, 1959	Tamanini, 1959	ICZN	subspecies	Rui Andrade	Morphology	1		Adult	in collection	Rui Andrade	2019-08-22	2019	08	22	Europe	Portugal	PT	Porto	Porto	Póvoa de Varzim
[truncated: 5 more columns]
