# Supplementary material for: The InBIO Barcoding Initiative Database: DNA barcodes of Portuguese Hemiptera 01
Source: Biodivers Data J. 2021 Jul 29;9:e65314. doi: 10.3897/BDJ.9.e65314 (PMC8342393; doi:10.3897/BDJ.9.e65314)
Supplement: Supplementary material 3 — References used for morphological identification [file bdj-09-e65314-s003.txt]

Supplementary material 3 of the paper "The InBIO Barcoding Initiative Database: DNA barcodes of Portuguese Hemiptera 01"

- References used for morphologic identification -

DUSOULIER, F. & MOUQUET, C., 2006. Clé de détermination des Acanthosomatidae Signoret, 1864 du Massif armoricain (Hemiptera, Heteroptera). Invertébrés armoricains, 1 (1): 7-13.
GARROUSTE, R., 2015. Hémiptères de France de Belgique, du Luxembourg et de Suisse. Delachaux et Niestlé/Muséum National d'Histoire Naturelle. 320pp. [ISBN: 9782603020722].
HEISS, H. & PÉRICART, J., 2007. Hémiptères Aradidae, Piesmatidae et Dipsocoromorphes euro-méditerranéens. Faune de France, 91. Fédération Française des Sociétés de Sciences Naturelles. Paris, 509 pp.
LUPOLI, R. & DUSOULIER, F., 2015. Les Punaises Pentatomoidea de France. Éditions Ancyrosoma, Fontenays-sous-Bois. 429 pp.
MOULET, P., 1995. Hémiptères Coreoidea (Coreidae, Rhopalidae, Alydidae), Pyrrhocoridae et Stenocephalidae Euro-Méditerranéens. Faune de France, 81. France et régions limitrophes. Fédération Française des Sociétés de Sciences Naturelles, Paris. 336 pp.
NIESER, N.; BAENA, M.; MARTÍNEZ-AVILES, J. & MILLÁN, A., 1994. Claves para la identificación de los Heterópteros acuáticos (Nepomorpha & Gerromorpha) de la Península Ibérica -Con notas sobre las especies de las Islas Azores, Baleares, Canarias y Madeira-. Claves de identificación de la flora y fauna de las aguas continentales de la Península Ibérica, 5. Asoc. Esp. Limnología. 112 pp.
PÉRICART, J., 1984. Hémiptères Berytidae euro-méditerranéens. Faune de France: France et régions limitrophes, 70. Fédération Française des Sociétés de Sciences Naturelles, Paris. 171 pp.
PÉRICART, J., 1987. Hémiptères Nabidae d’Europe Occidentale et du Maghreb. Faune de France: France et régions limitrophes, 71. Fédération Française des Sociétés de Sciences Naturelles, Paris. 185 pp.
PÉRICART, J., 1999 (1998). Hémiptères Lygaeidae euro-méditerranéens. Volume 1. Généralités. Systématique: Première Partie. Faune de France: France et régions limitrophes, 84 A. Fédération Française des Sociétés de Sciences Naturelles, Paris. XX + 468 pp.
PÉRICART, J., 1999 (1998). Hémiptères Lygaeidae euro-méditerranéens. Volume 2. Systématique: Seconde Partie. Oxycareninae, Bledionotinae, Rhyparochrominae (1). Faune de France: France et régions limitrophes, 84 B. Fédération Française des Sociétés de Sciences Naturelles, Paris. 453 pp.
PÉRICART, J., 1999 (1998). Hémiptères Lygaeidae euro-méditerranéens. Volume 3. Systématique: Troisième Partie. Rhyparochrominae (2). Faune de France: France et régions limitrophes, 84 C. Fédération Française des Sociétés de Sciences Naturelles, Paris. 487 pp.
PUTSHKOV, P. V. & MOULET, P., 2009. Hémiptères Reduviidae d’Europe Occidentale. Faune de France, 92. France et régions limitrophes. Fédération Française des Sociétés de Sciences Naturelles, Paris. 668 pp.
