# Supplementary material for: The InBIO Barcoding Initiative Database: DNA barcodes of Portuguese Hemiptera 01
Source: Biodivers Data J. 2021 Jul 29;9:e65314. doi: 10.3897/BDJ.9.e65314 (PMC8342393; doi:10.3897/BDJ.9.e65314)
Supplement: Supplementary material 4 — IBI- Hemiptera 01 library - DNA sequences [file bdj-09-e65314-s004.fas]

>IBIHP001-19|Spilostethus saxatilis|COI-5P|MW536006
AACATTATATTTTATATTTGGAATATGATCAGGTATAGTAGGGTCATCTATAAGATGAATTATTCGGATTGAATTAGGACAACCAGGAATATTTATCGGTAATGACCAAATCTATAATGTAATTGTAACTGCACATGCATTTATTATAATTTTCTTCATAGTTATACCAATTATAATTGGTGGTTTTGGAAATTGATTAGTTCCATTAATAATTGGTGCACCCGACATAGCCTTTCCTCGTATAAATAATATAAGATTTTGACTTTTACCTCCTTCCTTAACCCTTTTACTGTCAAGAAGAATTACAGAAATAGGAGCAGGAACAGGTTGAACTGTTTATCCACCTTTATCCAATAGAATTTTTCATAGAGGAGCTTCAGTTGATATAACTATTTTTTCATTACATTTAGCAGGTATCTCATCAATTTTAGGAGCAATTAATTTTATCTCAACAATTATTAATATACGACCTACCGGAATAACACTAGAAAAAATTCCTTTATTTGTATGATCTGTTGGTATTACTGCATTACTACTCCTATTATCATTACCAGTATTAGCAGGAGCTATTACTATATTATTAACTGATCGAAATTTCAATACTTCATTCTTTGACCCTACAGGTGGGGGAGACCCAATTTTATACCAACACTTATTT
>IBIHP002-19|Cydnus aterrimus|COI-5P|MW536015
CACCCTTTACTTTCTATTTGGAATATGAGCAGGAATAGTAGGAACAGCTATAAGATGATTAATCCGAATTGAACTTGGCCAACCAGGGATATTTATTGGAGATGATCAAATCTATAATGTAATTGTGACAGCACATGCATTTGTAATAATTTTCTTTATAGTAATACCAATTATAATTGGAGGATTTGGAAACTGATTAGTACCTTTAATAATCGGAGCACCTGACATAGCATTCCCACGAATAAATAATATAAGATTCTGATTATTACCACCTTCATTAACACTCTTATTAGTAAGTAGATTAGTAGAATCCGGAGCTGGTACTGGATGAACAGTGTATCCTCCTTTATCAAGTAACTTATCCCATAGTGGAGCTTCAGTTGACCTAGCAATTTTCTCTTTACATTTAGCAGGAGTTTCCTCCATCTTAGGTGCTGTAAATTTCATTTCAACTATTTTAAATATACGGCCAGCTGGAATAACGCCTGAACGAACACCTCTATTTGTGTGATCAGTAGGAATTACAGCGCTATTACTATTATTATCATTACCAGTCTTAGCCGGAGCTATTACTATACTATTAACAGACCGAAATTTCAACACATCATTCTTTGACCCATCAGGTGGAGGAGATCCTATCTTATACCAACATTTATTC
>IBIHP003-19|Syromastus rhombeus|COI-5P|MW536095
AACACTTTACTTTATCTTTGGAATATGGGCTGGTATAGTTGGCTCATCTATAAGATGAATTATCCGAATTGAACTAGGACAACCGGGTTCATTTATTGGTGATGACCAAATCTACAATGTAATCGTAACAGCCCATGCATTTATTATAATTTTTTTTATAGTTATACCTATCATAATTGGAGGATTTGGTAACTGACTTGTCCCTTTAATAATTGGAGCACCAGATATGGCTTTCCCTCGAATAAATAATATAAGATTTTGACTTTTACCACCATCATTAACATTATTATTAACTAGAAGAATAGTTGAAAAAGGTGCAGGAACTGGTTGAACAGTTTACCCTCCTCTATCAAGAAATTTATCCCATAGAGGTCCATCGGTTGATTTAGCAATTTTTTCATTACATTTAGCAGGTGTATCATCAATTTTAGGAGCTGTAAACTTTATTTCAACAATTATTAACATACGACCCGTAGGAATGACCCCAGAACGCACTCCCTTGTTTGTATGATCAGTAGGGATTACAGCATTATTATTACTTCTATCATTACCTGTGTTAGCAGGGGCTATTACAATACTACTAACAGACCGCAATTTTAATACAACATTTTTTGACCCAACAGGAGGAGGTGATCCTATTTTATACCAACATCTTTTC
>IBIHP004-19|Notonecta maculata|COI-5P|MW536040
AACTTTATATTTCATTTTCGGTATTTGATCTGGTATAGTAGGAACATCTTTAAGATGATTAATTCGAATTGAATTAGGACAACCAGGATCTTTCATTGGAGATGATCAAATCTATAACGTAATTGTAACAGCACATGCATTCATTATAATTTTCTTCATGGTAATGCCTATTATAATTGGAGGATTCGGAAACTGATTAGTGCCTTTAATAATTGGAGCACCTGATATAGCATTCCCTCGAATAAATAATATAAGATTCTGATTATTACCACCATCATTAACATTATTATTAGCAAGATCAATTGTAGATAATGGTGCAGGAACAGGATGAACAGTTTACCCACCATTATCAAGAAATTTAGCACACGCAGGAGCATCAGTAGATTTAGCAATTTTTTCACTACACCTTGCAGGTGTATCATCAATTCTAGGTGCAGTAAATTTTATTTCAACAATTATTAACATACGATCAACAGGAATAACTCCTGAACGAATACCTTTATTTGTATGATCAGTAGGAATTACTGCACTATTACTATTATTATCGTTACCCGTACTAGCAGGTGCTATTACTATACTATTAACAGATCGAAATTTTAATACATCATTCTTTGATCCAGCAGGAGGGGGGGATCCAATTTTATATCAACATTTATTT
>IBIHP005-19|Sigara venusta|COI-5P|MW535962
AACATTATATTTTATTTTTGGTATTTGATCAGGTATAGTTGGAACATCACTTAGATGATTAATTCGAATTGAACTGGGTCAGCCAGGATCATTTATTGGAGATGATCAAATTTATAATGTAATTGTTACTGCCCACGCATTTATTATAATTTTCTTTATGGTTATACCAATTATAATTGGAGGATTTGGAAACTGATTGGTACCATTAATAATTGGAGCGCCAGATATAGCATTCCCCCGAATAAATAATATGAGTTTTTGATTATTACCCCCATCTTTAACATTACTTTTATCAAGTAGATTTGTAAATTCAGGGGCAGGGACAGGATGAACAGTATACCCACCCCTATCAAGAAATTTAACACATAGAGGAGCATCAGTAGATTTAGCAATTTTCTCTCTACATTTAGCGGGTGTATCATCAATTTTAGGGGCCATTAATTTTATTTCAACTATTATTAATATACGAGTAATAGGTATAACTCCTGAACGAACTCCCCTATTTGTCTGATCAGTAGGAATTACTGCCCTACTTCTTCTTTTATCTCTACCAGTATTAGCTGGAGCTATTACTATATTATTAACAGACCGTAATTTTAATACATCATTTTTTGATCCAGCTGGAGGTGGGGATCCTATTTTATACCAACACTTATTT
>IBIHP006-19|Gerris gibbifer|COI-5P|MW536050
AACTCTTTATTTTATATTAGGAATATGGTCAGGAATAATTGGAATATCAATAAGATGAATTATTCGAATTGAATTAGGACAGCCTGGATCATTTATTGGAAATGACCAAATTTATAACGTAATTGTTACAGCCCATGCATTTATTATAATTTTTTTCATAGTTATACCAATTATAATTGGTGGATTCGGAAATTGACTAGTTCCCTTAATAATTGGAGCCCCAGATATAGCATTCCCTCGAATAAATAATATAAGATTCTGACTACTACCGCCCTCACTAACATTATTACTTGTAGGAAGATTAGTTGATGCTGGAGCAGGAACAGGATGAACTGTTTACCCACCATTATCAAGAAATATTGCTCATAATGGAGCATCCGTAGATTTAACAATTTTTTCATTACATTTAGCGGGAGTTTCTTCAATTCTAGGAGCCGTAAATTTTATTTCAACAATTATTAATATACGAACAAAAGGTATAACAAGAGAAAAAATCCCATTATTTGTTTGATCAGTAGGTATTACTGCTTTACTTCTACTACTATCATTACCAGTGTTAGCAGGAGCTATTACTATACTTCTAACAGATCGAAATTTAAATACATCATTCTTTGATCCAGCTGGAGGAGGGGACCCTGTACTTTATCAACATTTATTT
>IBIHP007-19|Notonecta maculata|COI-5P|MW536091
AACTTTATATTTCATTTTCGGTATTTGATCTGGTATAGTAGGAACATCTTTAAGATGGTTAATTCGAATTGAATTAGGACAACCAGGATCTTTCATTGGAGATGATCAAATCTATAACGTAATTGTAACAGCACATGCATTCATTATAATTTTCTTCATGGTAATACCTATTATAATTGGAGGATTCGGAAACTGATTGGTACCTTTAATAATTGGAGCACCTGATATAGCATTCCCTCGAATAAATAATATAAGATTCTGATTATTACCACCATCATTAACATTATTATTAGCAAGATCAATTGTAGATAATGGTGCAGGAACAGGATGAACAGTTTACCCACCATTATCAAGAAATTTAGCACACGCAGGAGCATCAGTAGATTTAGCAATTTTTTCACTACACCTTGCAGGTGTATCATCAATTCTAGGTGCAGTAAATTTTATTTCAACAATTATTAATATACGATCAACAGGAATAACTCCTGAACGAATACCTTTATTTGTATGATCAGTAGGAATTACTGCACTATTACTATTATTATCATTACCCGTACTAGCAGGTGCTATTACTATACTATTAACAGATCGAAATTTTAATACATCATTCTTTGATCCAGCAGGAGGAGGAGATCCAATTTTATATCAACATTTATTT
>IBIHP008-19|Aquarius paludum|COI-5P|MW536075
AACTTTATATTTTATATTAGGTATATGATCAGGAATAATCGGAATATCAATAAGATGAATTATTCGTATTGAATTAGGACAACCAGGATCATTTATTGGAAATGATCAAATTTATAACGTAATTGTCACAGCCCATGCATTTATTATAATTTTCTTCATAGTTATGCCAATTATAATTGGAGGTTTTGGAAATTGATTAGTGCCTTTAATAATTGGAGCACCAGATATAGCATTCCCACGAATAAATAATATAAGATTTTGATTATTACCCCCATCATTAACACTACTTTTAGTAGGTAGACTTGTAGACGCAGGAGCAGGTACAGGATGAACTGTTTACCCCCCCCTATCTAGTAATATTGCTCATAATGGGGCATCAGTAGATTTAACCATTTTCTCATTACATTTAGCTGGTGTATCCTCAATTCTTGGAGCGGTAAATTTCATTTCAACTATTATTAATATACGAACAAAAGGAATAACAAGAGAAAAAATCCCACTATTTGTATGATCAGTAGGAATTACTGCACTATTACTTTTATTATCTTTGCCTGTACTAGCCGGAGCTATTACAATACTATTAACTGACCGTAACATTAATACATCATTTTTTGACCCAGCAGGAGGAGGGGACCCCGTACTTTATCAACACCTATTC
>IBIHP009-19|Gerris gibbifer|COI-5P|MW536031
AACTCTTTATTTTATATTAGGAATATGGTCAGGAATAATTGGAATATCAATAAGATGAATTATTCGAATTGAATTAGGACAGCCTGGATCATTTATTGGAAATGACCAAATTTATAACGTAATTGTTACAGCCCATGCATTTATTATAATTTTTTTCATAGTTATACCAATTATAATTGGTGGATTCGGAAATTGACTAGTTCCCTTAATAATTGGAGCCCCAGATATAGCATTCCCTCGAATAAATAATATAAGATTCTGACTACTACCGCCCTCACTAACATTATTACTTGTAGGAAGATTAGTTGATGCTGGAGCAGGAACAGGATGAACTGTTTACCCACCATTATCAAGAAATATTGCTCATAATGGAGCATCCGTAGATTTAACAATTTTTTCATTACATTTAGCGGGAGTTTCTTCAATTCTAGGAGCCGTAAATTTTATTTCAACAATTATTAATATACGAACAAAAGGTATAACAAGAGAAAAAATCCCATTATTTGTTTGATCAGTAGGTATTACTGCTTTACTTCTACTACTATCATTACCAGTGTTAGCAGGAGCTATTACTATACTTCTAACAGATCGAAATTTAAATACATCATTCTTTGATCCAGCTGGAGGAGGGGACCCTGTACTTTATCAACATTTATTT
>IBIHP010-19|Cicadella viridis|COI-5P|MW535965
TACAATGTACTTTATATTTGGAATTTGATCTGGAATGGTTGGGATAATACTAAGAATAATTATTCGAATTGAATTAGCTCAACCAGGATCATTTATTCTCAACGATCAAGTTTATAATGTAATTGTTACATCACATGCATTTATCATAATTTTTTTTATAGTTATACCTATTATAATTGGTGGTTTTGGTAATTGATTATTACCTTTAATAATTGGTGCCCCGGATATAGCATTTCCTCGAATAAATAATATAAGATTTTGACTTTTACCACCTTCATTAATTTTACTTATAACTAGCTCAATAGTTGAAATAGGAGCAGGAACCGGTTGAACAGTTTATCCCCCTTTATCATCTAATATTGCACATTCAGGTTCAAGAGTTGATTTAGCAATTTTTTCTTTACATTTAGCTGGTATTTCATCTATTTTAGGTGCAGTTAATTTTATTACAACTGTAATTAATATACGAATACTAGGTATAAATTTTGATCAAACACCATTGTTTGTTTGATCAGTTATAATTACTGCTATTCTTTTATTACTATCTTTACCAGTTTTAGCTGGTGCTATTACTATATTATTAACAGATCGTAATTTAAATACATCTTTTTTTGACCCCTCAGGTGGTGGTGATCCAATTTTATATCAACATTTATTT
>IBIHP011-19|Tremulicerus fulgidus|COI-5P|MW536072
GACTATATACTTCATTTTTGGTATTTGATCTGGAATAGTTGGAATAATATTGAGAATAATTATTCGAATAGAGTTGTCTCAACCTGGGCCAGTTTTAAATAATGACCAAGTTTATAATGTCGTAGTAACTTCACATGCTTTTATTATAATTTTTTTTATAGTAATACCTATTATAATTGGGGGGTTTGGAAATTGACTCCTACCATTAATAATCGGGGCCCCAGATATAGCCTTCCCTCGATTAAACAACATAAGATTTTGACTTTTACCACCTTCTCTAACATTATTAATAATAAGATCAATAATTGAAATGGGGGCTGGCACAGGTTGAACCGTTTATCCACCACTTTCTTCAAATATTGCTCATTCAGGCCCAAGAGTTGATTTAGCTATTTTTTCCTTACATTTGGCTGGTATTTCCTCAATTTTAGGTGCAGTAAACTTTATTACTACAGTAATTAATATACGTTCTTCAGGTATAACATTTGATCAAACACCATTGTTTGTTTGGTCCGTGTTAATTACTGCAGTATTACTATTACTATCACTACCTGTATTAGCTGGAGCTATCACTATACTATTAACAGATCGAAATATTAATACATCATTTTTTGATCCATCAGGTGGTGGGGATCCTATTTTATACCAACATCTATTC
>IBIHP012-19|Brachycarenus tigrinus|COI-5P|MW536017
AACATTATATTTTATCTTTGGGATATGATCAGGAATAGTAGGATCATCTTTAAGATGAATCATTCGAATTGAATTAGGTCAACCAGGATCATTTATCGGAGATGACCAAATCTATAATGTAATCGTAACAGCCCACGCATTTATTATAATTTTCTTTATAGTTATACCAATTATAATTGGGGGATTCGGTAATTGACTAGTGCCATTAATAATTGGAGCACCCGATATAGCCTTCCCACGAATAAATAATATAAGTTTCTGATTATTACCCCCTTCACTAACATTACTATTAACAAGAAGAATAGTAGAAATAGGAGCAGGCACTGGTTGAACAGTATACCCTCCCCTATCAAGTAATCTATCTCACAGAGGAGCATCGGTAGATTTAGCTATTTTTTCATTACATTTAGCAGGAGTATCATCAATTCTAGGGGCAGTAAATTTTATTTCAACAATTATTAACATACGCCCTACTGGTATAATTCCTGAGCGTATTCCTTTATTCGTATGATCTGTAGGAATTACTGCATTATTATTATTACTCTCACTCCCTGTTCTAGCAGGAGCTATCACAATATTATTAACTGACCGTAATTTCAATACATCTTTCTTCGATCCTACAGGAGGAGGAGACCCTATTTTATATCAACATCTATTT
>IBIHP013-19|Graphosoma semipunctatum|COI-5P|MW536018
AACATTATATTTCTTATTCGGAATATGAGCAGGAATAGTAGGATCAGCTATAAGATTAATTATTCGTATTGAATTAGGACAACCAGGAAGATTTATTGGAGATGACCAAATTTATAATGTAATAGTCACAGCACACGCATTCGTTATAATTTTCTTCATAGTTATACCAATTATAATTGGAGGATTTGGAAATTGACTAGTACCCTTAATAATCGGAGCCCCTGATATAGCATTTCCACGAATAAATAACATAAGATTTTGATTATTACCTCCATCATTAACACTATTAATAGTAAGAAGATTAGCTGAAGCTGGAGCCGGAACTGGATGAACAGTTTACCCACCTTTATCAAGAAATATTTCACATAGAGGAGCGTCAGTAGATTTAGCAATTTTTTCACTTCATTTAGCAGGAGTTTCATCAATTCTAGGAGCTGTAAACTTTATTTCAACAATTATTAATATACGACCAGCAGGAATAACTCCTGAACGAATCCCTTTATTTGTTTGATCTGTTGGGATTACCGCATTACTATTACTGTTATCACTACCAGTATTAGCCGGAGCTATTACTATATTATTAACAGATCGAAACTTTAATACATCATTCTTTGACCCATCAGGAGGGGGAGACCCTATTTTATATCAACACCTTTTC
>IBIHP014-19|Palomena prasina|COI-5P|MW536049
AACTTTATATTTTATATTTGGAATATGGGCAGGAATAGTTGGATCAGCCATAAGAATAATTATCCGTATTGAATTAGGACAACCAGGAAGATTTATTGGAGATGATCAAATTTATAATGTTGTAGTAACAGCCCATGCTTTTATTATAATTTTTTTTATAGTAATACCCATTATAATTGGAGGATTTGGAAATTGATTAGTACCTTTAATAATTGGAGCACCAGATATAGCCTTTCCACGAATAAATAACATAAGATTCTGATTATTACCCCCCTCATTAACTTTATTAATAGTAAGAAGATTAACAGAATCTGGAGCAGGGACAGGATGAACTGTATATCCCCCATTATCAAGAAACCTATCACATAGAGGAGCATCTGTAGATTTAGCCATTTTTTCCCTTCATTTAGCAGGTGTATCATCAATTCTTGGTGCAGTAAATTTTATTTCAACTATTATTAATATACGACCAACAGGGATAACTCCTGAACGTATTCCTTTATTTGTTTGATCTGTTGGAATCACAGCATTACTTCTATTATTATCATTACCCGTTTTAGCAGGAGCTATTACCATATTATTAACAGATCGAAATTTTAATACATCATTTTTTGATCCTTCAGGAGGAGGTGATCCGATTTTATATCAACATTTATTT
>IBIHP015-19|Notonecta maculata|COI-5P|MW536069
AACTTTATATTTCATTTTCGGTATTTGATCTGGTATAGTAGGAACATCTTTAAGATGATTAATTCGAATTGAATTAGGACAACCAGGATCTTTCATTGGAGATGATCAAATCTATAACGTAATTGTAACAGCACATGCATTCATTATAATTTTCTTCATGGTAATACCTATTATAATTGGAGGATTCGGAAACTGATTGGTACCTTTAATAATTGGAGCACCTGATATAGCATTCCCTCGAATAAATAATATAAGATTCTGATTATTACCACCATCATTAACATTATTATTAGCAAGATCAATTGTAGATAATGGTGCAGGAACAGGATGAACAGTTTACCCACCATTATCAAGAAATTTAGCACACGCAGGAGCATCAGTAGATTTAGCAATTTTTTCACTACACCTTGCAGGTGTATCATCAATTCTAGGTGCAGTAAATTTTATTTCAACAATTATTAATATACGATCAACAGGAATAACTCCTGAACGAATACCTTTATTTGTATGATCAGTAGGAATTACTGCACTATTACTATTATTATCATTACCCGTACTAGCAGGTGCTATTACTATACTATTAACAGATCGAAATTTTAATACATCATTCTTTGATCCAGCAGGAGGGGGGGATCCAATTTTATATCAACATTTATTT
>IBIHP016-19|Ranatra linearis|COI-5P|MW535994
AACATTATACTTTATATTCGGAATTTGATCAGGAATAGTAGGAACATCTCTAAGCTGATTAATTCGAATTGAACTAGGTCAACCAGGATCATTCATTGGAGATGACCAAATTTATAACGTAGTAGTGACTGCACATGCTTTTATTATAATTTTCTTCATAGTTATGCCTATCATAATTGGAGGATTTGGAAATTGATTAGTACCTTTAATATTAGGGGCGCCAGATATAGCATTCCCTCGAATAAATAATATAAGATTCTGATTACTTCCTCCATCCCTTACCCTCCTTTTAGCAAGCAGAATTGCAGAAAGAGGAGCAGGAACAGGATGAACAGTTTACCCTCCCCTATCAACTAATATTTCCCATAGAGGAGCATCAGTCGATATAGCAATTTTTTCACTCCACTTAGCAGGTGTCTCATCTATTTTAGGAGCAGTAAACTTCATCTCAACTATTATTAATATACGAGCTACAGGAATAACCCCGGATCGAATAGCCCTATTTGTATGATCAGTGGGGATTACTGCATTATTATTATTACTATCTTTACCAGTATTAGCTGGAGCAATTACTATACTTCTTACAGATCGAAACCTTAATACATCATTCTTTGACCCTGCAGGAGGAGGAGATCCGATTTTGTATCAGCACCTATTT
>IBIHP017-19|Ranatra linearis|COI-5P|MW536004
AACATTATACTTTATATTCGGAATTTGATCAGGAATAGTAGGAACATCTCTAAGCTGATTAATTCGAATTGAACTAGGTCAACCAGGATCATTCATTGGAGATGACCAAATTTATAACGTAGTAGTGACTGCACATGCTTTTATTATAATTTTCTTCATAGTTATGCCTATCATAATTGGAGGATTTGGAAATTGATTAGTACCTTTAATATTAGGGGCGCCAGATATAGCATTCCCTCGAATAAATAATATAAGATTCTGATTACTTCCTCCATCCCTTACCCTCCTTTTAGCAAGCAGAATTGCAGAAAGAGGAGCAGGAACAGGATGAACAGTTTACCCTCCCCTATCAACTAATATTTCCCATAGAGGAGCATCAGTCGATATAGCAATTTTTTCACTCCACTTAGCAGGTGTCTCATCTATTTTAGGAGCAGTAAACTTCATCTCAACTATTATTAATATACGAGCTACAGGAATAACCCCGGATCGAATAGCCCTATTTGTATGATCAGTGGGGATTACTGCATTATTATTATTACTATCTTTACCAGTATTAGCTGGAGCAATTACTATACTTCTTACAGATCGAAACCTTAATACATCATTCTTTGACCCTGCAGGAGGAGGAGATCCGATTTTGTATCAGCACCTATTT
>IBIHP018-19|Pyrrhocoris apterus|COI-5P|MW536084
AACATTATACTTTATTTTCGGTATATGATCAGGAATAATTGGATCCTCAATAAGTTGAATTATTCGAGTAGAACTAGGACAACCTGGAACTTTTATTGGAGATGATCAAATTTATAATGTAATTGTCACAGCACATGCTTTCATTATAATTTTTTTTATAGTAATACCTATTATAATTGGAGGATTTGGTAATTGATTAGTCCCTTTAATAATTGGAGCACCAGATATAGCTTTTCCCCGCATAAATAATATAAGATTTTGACTTTTACCACCCTCTCTAACTCTATTAATCTCCAGTAGTATAGTAGAAATAGGAGCAGGAACTGGTTGAACAGTTTACCCGCCTTTATCTAGTAATATCTCACACAGAGGACCTTCAGTAGATTTAGCAATCTTTTCATTACATTTAGCAGGAGTTTCTTCAATTCTAGGAGCAGTTAATTTTATTTCAACAATTATTAATATACGACCTATAGGAATAACTCTTGAACGAACACCATTATTTGTTTGATCAGTAGGAATCACTGCATTACTATTACTTTTATCATTACCAGTTCTAGCAGGAGCCATTACAATATTATTAACTGATCGAAATTTTAATACCTCTTTCTTCGACCCTACAGGAGGAGGAGACCCAATTCTTTATCAACATCTGTTT
>IBIHP019-19|Cicadella viridis|COI-5P|MW536088
TACAATGTACTTTATATTTGGAATTTGATCTGGAATGGTTGGGATAATACTAAGAATAATTATTCGAATTGAATTAGCTCAACCAGGATCATTTATTCTCAACGATCAAGTTTATAATGTAATTGTTACATCACATGCATTTATCATAATTTTTTTTATAGTTATACCTATTATAATTGGTGGTTTTGGTAATTGATTATTACCTTTAATAATTGGTGCCCCGGATATAGCATTTCCTCGAATAAATAATATAAGATTTTGACTTTTACCACCTTCATTAATTCTACTTATAACTAGCTCAATAGTTGAAATAGGAGCAGGAACCGGTTGAACAGTTTATCCCCCTTTATCATCTAATATTGCACATTCAGGTTCAAGAGTTGATTTAGCAATTTTTTCTTTACATTTAGCTGGTATTTCATCTATTTTAGGTGCAGTTAATTTTATTACAACTGTAATTAATATACGAATACTAGGTATAAATTTTGATCAAACACCATTGTTTGTTTGATCAGTTATAATTACTGCTATTCTTTTATTACTATCTTTACCAGTTTTAGCTGGTGCTATTACTATATTATTAACAGATCGTAATTTAAATACATCTTTTTTTGACCCCTCAGGTGGTGGTGATCCAATTTTATATCAACATTTATTT
>IBIHP020-19|Ranatra linearis|COI-5P|MW536067
AACATTATACTTTATATTCGGAATTTGATCAGGAATAGTAGGAACATCTCTAAGCTGATTAATTCGAATTGAACTAGGTCAACCAGGATCATTCATTGGAGATGACCAAATTTATAACGTAGTAGTGACTGCACATGCTTTTATTATAATTTTCTTCATAGTTATGCCTATCATAATTGGAGGATTTGGAAATTGATTAGTACCTTTAATATTAGGGGCGCCAGATATAGCATTCCCTCGAATAAATAATATAAGATTCTGATTACTTCCTCCATCCCTTACCCTCCTTTTAGCAAGCAGAATTGCAGAAAGAGGAGCAGGAACAGGATGAACAGTTTACCCTCCCCTATCAACTAATATTTCCCATAGAGGAGCATCAGTCGATATAGCAATTTTTTCACTCCACTTAGCAGGTGTCTCATCTATTTTAGGAGCAGTAAACTTCATCTCAACTATTATTAATATACGAGCTACAGGAATAACCCCGGATCGAATAGCCCTATTTGTATGATCAGTGGGGATTACTGCATTATTATTATTACTATCTTTACCAGTATTAGCTGGAGCAATTACTATACTTCTTACAGATCGAAACCTTAATACATCATTCTTTGACCCTGCAGGAGGAGGAGATCCGATTTTGTATCAGCACCTATTT
>IBIHP021-19|Ranatra linearis|COI-5P|MW535995
AACATTATACTTTATATTCGGAATTTGATCAGGAATAGTAGGAACATCTCTAAGCTGATTAATTCGAATTGAACTAGGTCAACCAGGATCATTCATTGGAGATGACCAAATTTATAACGTAGTAGTGACTGCACATGCTTTTATTATAATTTTCTTCATAGTTATGCCTATCATAATTGGAGGATTTGGAAATTGATTAGTACCTTTAATATTAGGGGCGCCAGATATAGCATTCCCTCGAATAAATAATATAAGATTCTGATTACTTCCTCCATCCCTTACCCTCCTTTTAGCAAGCAGAATTGCAGAAAGAGGAGCAGGAACAGGATGAACAGTTTACCCTCCCCTATCAACTAATATTTCCCATAGAGGAGCATCAGTCGATATAGCAATTTTTTCACTCCACTTAGCAGGTGTCTCATCTATTTTAGGAGCAGTAAACTTCATCTCAACTATTATTAATATACGAGCTACAGGAATAACCCCGGATCGAATAGCCCTATTTGTATGATCAGTGGGGATTACTGCATTATTATTATTACTATCTTTACCAGTATTAGCTGGAGCAATTACTATACTTCTTACAGATCGAAACCTTAATACATCATTCTTTGACCCTGCAGGAGGAGGAGATCCGATTTTGTATCAGCACCTATTT
>IBIHP022-19|Ranatra linearis|COI-5P|MW536048
AACATTATACTTTATATTCGGAATTTGATCAGGAATAGTAGGAACATCTCTAAGCTGATTAATTCGAATTGAACTAGGTCAACCAGGATCATTCATTGGAGATGACCAAATTTATAACGTAGTAGTGACTGCACATGCTTTTATTATAATTTTCTTCATAGTTATGCCTATCATAATTGGAGGATTTGGAAATTGATTAGTACCTTTAATATTAGGGGCGCCAGATATAGCATTCCCTCGAATAAATAATATAAGATTCTGATTACTTCCTCCATCCCTTACCCTCCTTTTAGCAAGCAGAATTGCAGAAAGAGGAGCAGGAACAGGATGAACAGTTTACCCTCCCCTATCAACTAATATTTCCCATAGAGGAGCATCAGTCGATATAGCAATTTTTTCACTCCACTTAGCAGGTGTCTCATCTATTTTAGGAGCAGTAAACTTCATCTCAACTATTATTAATATACGAGCTACAGGAATAACCCCGGATCGAATAGCCCTATTTGTATGATCAGTGGGGATTACTGCATTATTATTATTACTATCTTTACCAGTATTAGCTGGAGCAATTACTATACTTCTTACAGATCGAAACCTTAATACATCATTCTTTGACCCTGCAGGAGGAGGAGATCCGATTTTGTATCAGCACCTATTT
>IBIHP023-19|Rhaphigaster nebulosa|COI-5P|MW536089
AACTTTATATTTTATATTTGGTATATGATCCGGTATGGTAGGATCAGCTATAAGATTAATTATCCGAATTGAATTAGGACAACCAGGAAGATTTATTGGAGATGACCAAATTTATAATGTTGTAGTTACAGCCCATGCTTTTGTTATAATTTTCTTTATAGTAATGCCAATCATAATTGGAGGATTTGGAAATTGATTAGTACCTTTAATAATTGGTGCCCCTGATATAGCATTCCCTCGAATAAATAATATAAGATTTTGATTATTACCTCCATCATTAACATTACTTATAATTAGAAGATTAACAGAAGCGGGGGCAGGTACTGGTTGAACAGTTTATCCTCCTTTATCAAGAAATTTATCTCACAGAGGAGCCTCTGTAGATCTAGCCATTTTTTCTCTTCATTTAGCAGGAGTATCTTCAATCTTAGGTGCAGTAAACTTTATTTCAACAATTATTAATATACGCCCAGCAGGTATAATCCCTGAACGAACTCCTTTATTTGTTTGATCTGTTGGAATTACAGCTCTTCTCCTATTATTATCATTACCTGTATTAGCAGGAGCTATTACTATACTTTTAACTGATCGTAACTTCAATACATCTTTCTTTGACCCATCGGGGGGAGGAGACCCTATTTTATATCAACACCTATTT
>IBIHP024-19|Chorosoma schillingii|COI-5P|MW535987
AACTTTATACTTTTTATTTGGGATATGATCAGGAATAGTAGGTTCATCATTAAGTTGAATTATCCGAATTGAATTAGGCCAACCTGGGTCTTTTATTGGTGATGACCAAATTTATAATGTTATTGTTACTGCTCATGCATTTATTATAATTTTTTTTATAGTTATACCAATTATAATTGGAGGTTTTGGAAACTGACTTGTACCTTTAATAATTGGAGCTCCTGATATAGCATTCCCACGAATAAATAATATAAGATTCTGATTATTACCACCATCATTAACATTATTATTAACTAGTAGAATAGTAGAAATAGGGGCAGGAACTGGTTGAACAGTTTACCCTCCATTATCAAGAAATTTATCACATAGAGGAGCATCAGTTGACTTAGCAATTTTTTCGCTACATTTAGCTGGTGTTTCCTCAATTTTAGGAGCAGTAAATTTTATTTCAACTATTATTAATATACGACCAGAAGGTATAATTCCTGAACGAACACCGTTATTTGTTTGATCAGTTGGAATTACAGCTTTATTATTACTTTTATCTTTGCCAGTTTTAGCAGGAGCAATTACAATATTATTAACTGATCGTAATTTTAATACATCATTCTTTGACCCTACAGGTGGAGGAGATCCTATTTTATATCAACATTTATTC
>IBIHP025-19|Spilostethus pandurus|COI-5P|MW536010
AACATTATACTTTATATTTGGAATATGATCAGGTATAGTAGGATCATCTATAAGATGAATCATTCGTATTGAACTAGGACAACCAGGAATATTTATTGGTAATGATCAAATTTATAACGTAATTGTAACTGCACATGCATTTATTATAATTTTCTTTATAGTTATACCAATTATAATTGGAGGATTTGGAAATTGATTAGTACCTTTAATAATCGGAGCACCTGATATAGCATTCCCTCGAATAAATAATATAAGATTCTGACTTCTACCACCTTCTCTGACTCTTTTACTTTCAAGAAGAATTACAGAAATAGGAGCAGGAACAGGTTGAACTGTTTATCCACCACTATCTAATAGAATTTTCCATAGAGGAGCCTCTGTTGATATAACTATTTTTTCATTACACTTAGCAGGAATTTCATCAATTTTAGGGGCTATTAATTTCATTTCAACAATCATCAATATACGACCTGTCGGAATAACATTAGAAAAAATTCCTTTATTTGTATGATCAGTTGGTATTACAGCCTTATTATTACTATTATCATTACCAGTATTAGCAGGAGCCATTACTATATTATTAACTGATCGAAATTTTAATACTTCATTCTTTGATCCTACAGGTGGTGGAGATCCTATTTTATACCAACACTTATTT
>IBIHP026-19|Nezara viridula|COI-5P|MW536046
AACCTTATATTTCATATTTGGTATATGAGCAGGAATAGTAGGATCAGCAATAAGATTAATTATTCGAATTGAACTAGGACAACCCGGAAGATTTATTGGGGATGATCAAATTTATAATGTAGTAGTAACAGCTCACGCATTTGTAATAATTTTCTTTATAGTAATACCAATCATAATTGGAGGATTTGGAAATTGATTAGTACCTTTAATAATTGGTGCTCCAGATATAGCATTCCCTCGAATAAACAATATAAGATTCTGGTTATTACCCCCATCATTAACCCTTTTAATAGTAAGAAGATTAGCAGAATCTGGAGCAGGAACAGGATGAACTGTTTATCCTCCTTTATCTAGTAATTTATCTCATAGAGGAGCCTCAGTGGATTTAGCTATTTTTTCATTACATCTAGCAGGAGTATCATCAATCTTAGGCGCAGTAAATTTCATTTCAACTATTATTAATATACGACCAACAGGTATAACTCCAGAACGAGTTCCACTATTTGTTTGATCAGTTGGGATCACAGCATTATTATTACTACTTTCATTACCTGTACTAGCAGGTGCAATTACAATATTATTAACAGATCGGAACTTTAATACATCATTCTTTGACCCTTCAGGAGGGGGAGATCCCATTCTTTATCAACACTTATTT
>IBIHP027-19|Pentatoma rufipes|COI-5P|MW536047
AACTCTATATTTCTTATTTGGTATATGAGCAGGTATAGTAGGATCAGCTATAAGTATTATTATTCGAATTGAATTAGGTCAACCCGGAAGATTTATTGGAGATGATCAAATTTATAATGTTGTAGTTACAGCTCATGCTTTTATTATAATTTTCTTTATAGTTATGCCAATTATAATTGGTGGGTTTGGAAATTGACTAGTACCTTTAATAATTGGAGCACCTGATATAGCCTTTCCACGAATAAATAATATAAGATTTTGATTATTACCCCCTTCATTAACATTATTAATAATAAGAAGATTAACAGAAGCTGGAGCTGGTACTGGCTGAACAGTTTACCCCCCTTTATCTAGAAATTTATCACACAGAGGAACTTCAGTAGATTTAGCTATTTTTTCTCTTCATTTAGCAGGGGTTTCTTCAATTTTAGGTGCAGTAAATTTCATTTCAACAATTATAAATATACGCCCAACTGGAATAACTCCCGAGCGAATTCCTCTATTCGTTTGATCTGTTGGAATTACAGCTTTACTTTTATTGTTATCACTACCAGTATTAGCTGGAGCTATTACAATATTATTAACAGATCGAAATTTTAATACATCATTTTTTGACCCCTCAGGGGGTGGGGATCCCATTCTTTATCAACATTTATTT
>IBIHP028-19|Nezara viridula|COI-5P|MW536001
AACCTTATATTTCATATTTGGTATATGAGCAGGAATAGTAGGATCAGCAATAAGATTAATTATTCGAATTGAACTAGGACAACCCGGAAGATTTATTGGGGATGATCAAATTTATAATGTAGTAGTAACAGCTCACGCATTTGTAATAATTTTCTTTATAGTAATACCAATCATAATTGGAGGATTTGGAAATTGATTAGTACCTTTAATAATTGGTGCTCCAGATATAGCATTCCCTCGAATAAACAATATAAGATTCTGGTTATTACCCCCATCATTAACCCTTTTAATAGTAAGAAGATTAGCAGAATCTGGAGCAGGAACAGGATGAACTGTTTATCCTCCTTTATCTAGTAATTTATCTCATAGAGGAGCCTCAGTGGATTTAGCTATTTTTTCATTACATCTAGCAGGAGTATCATCAATCTTAGGCGCAGTAAATTTCATTTCAACTATTATTAATATACGACCAACAGGTATAACTCCAGAACGAGTTCCACTATTTGTTTGATCAGTTGGGATCACAGCATTATTATTACTACTTTCATTACCTGTACTAGCAGGTGCAATTACAATATTATTAACAGATCGGAATTTTAATACATCATTCTTTGACCCTTCAGGAGGGGGAGATCCCATTCTTTATCAACACTTATTT
>IBIHP029-19|Chorosoma schillingii|COI-5P|MW536028
AACTTTATACTTTTTATTTGGGATATGATCAGGAATAGTAGGTTCATCATTAAGTTGAATTATCCGAATTGAATTAGGCCAACCTGGGTCTTTTATTGGTGATGACCAAATTTATAATGTTATTGTTACTGCTCATGCATTTATTATAATTTTTTTTATAGTTATACCAATTATAATTGGAGGTTTTGGAAACTGACTTGTACCTTTAATAATTGGAGCTCCTGATATAGCATTCCCACGAATAAATAATATAAGATTCTGATTATTACCACCATCATTAACATTATTATTAACTAGTAGAATAGTAGAAATAGGGGCAGGAACTGGTTGAACAGTTTACCCTCCATTATCAAGAAATTTATCACATAGAGGAGCATCAGTTGACTTAGCAATTTTTTCGCTACATTTAGCTGGTGTTTCCTCAATTTTAGGAGCAGTAAATTTTATTTCAACTATTATTAATATACGACCAGAAGGTATAATTCCTGAACGAACACCGTTATTTGTTTGATCAGTTGGAATTACAGCTTTATTATTACTTTTATCTTTGCCAGTTTTAGCAGGAGCAATTACAATATTATTAACTGATCGTAATTTTAATACATCATTCTTTGACCCTACAGGTGGAGGAGATCCTATTTTATATCAACATTTATTC
>IBIHP030-19|Eysarcoris venustissimus|COI-5P|MW536070
TACATTATATTTCCTTTTCGGGATATGAGCAGGAATAGTAGGATCAGCTATAAGATTAATTATTCGAATTGAATTAGGTCAACCTGGAAGATTTATCGGAGATGATCAAATTTATAATGTAGTCGTAACCGCGCATGCCTTTGTTATAATTTTTTTTATAGTTATACCAATTATAATTGGAGGTTTCGGAAACTGACTAGTCCCTTTAATGATTGGAGCCCCTGATATAGCATTCCCACGAATAAATAATATAAGATTTTGATTATTACCCCCATCATTAACATTACTAATAATAAGTAGATTAACAGAATCAGGTGCAGGAACTGGATGAACAGTTTATCCTCCTTTATCCAGAAATTTATCTCATAGTGGAGCCTCTGTAGATCTAGCAATTTTCTCTTTGCATTTAGCAGGTGTATCCTCAATTTTAGGAGCTGTAAATTTTATTTCAACTATTATCAATATACGGCCAGCAGGAATATCACCTGAACGAATTCCATTATTTGCATGGTCTGTAGGAATTACAGCTTTATTATTGTTATTATCCTTACCTGTACTAGCAGGAGCTATTACTATATTATTAACAGACCGAAATTTTAATACTTCATTCTTTGACCCTTCAGGAGGGGGAGACCCAATTTTATATCAACATTTATTC
>IBIHP031-19|Eysarcoris venustissimus|COI-5P|MW536026
TACATTATATTTCCTTTTCGGGATATGAGCAGGAATAGTAGGATCAGCTATAAGATTAATTATTCGAATTGAATTAGGTCAACCTGGAAGATTTATCGGAGATGATCAAATTTATAATGTAGTCGTAACCGCGCATGCCTTTGTTATAATTTTTTTTATAGTTATACCAATTATAATTGGAGGTTTCGGAAACTGACTAGTCCCTTTAATGATTGGAGCCCCTGATATAGCATTCCCACGAATAAATAATATAAGATTTTGATTATTACCCCCATCATTAACATTACTAATAATAAGTAGATTAACAGAATCAGGTGCAGGAACTGGATGAACAGTTTATCCTCCTTTATCCAGAAATTTATCCCATAGTGGAGCCTCTGTAGATCTAGCAATTTTCTCTTTGCATTTAGCAGGTGTATCCTCAATTTTAGGAGCTGTAAATTTTATTTCAACTATTATCAATATACGGCCAGCAGGAATATCACCTGAACGAATTCCATTATTTGTATGGTCTGTAGGAATTACAGCTTTATTATTGTTATTATCCTTACCTGTACTAGCAGGAGCTATTACTATATTATTAACAGACCGAAATTTTAATACTTCATTCTTTGACCCTTCAGGAGGGGGAGACCCAATTTTATATCAACACTTATTC
>IBIHP032-19|Pyrrhocoris apterus|COI-5P|MW535963
AACATTATACTTTATTTTCGGTATATGATCAGGAATAATTGGATCTTCAATAAGTTGAATTATTCGAGTAGAACTAGGACAACCTGGAACTTTTATTGGAGATGATCAAATTTATAATGTAATCGTCACAGCACATGCTTTCATTATAATTTTTTTTATAGTAATACCTATTATAATTGGAGGATTTGGTAATTGATTAGTCCCTTTAATAATTGGAGCACCAGATATAGCTTTTCCCCGAATAAATAATATAAGATTTTGACTTTTACCACCCTCTCTAACTCTATTAATCTCCAGTAGTATAGTAGAAATAGGAGCAGGAACTGGTTGAACAGTTTATCCACCTTTATCTAGTAATATCTCGCACAGAGGACCTTCAGTAGATTTAGCAATCTTTTCATTACACTTAGCAGGAGTTTCTTCAATTCTAGGAGCAGTCAATTTTATTTCAACAATTATTAATATACGACCTAGAGGAATAACTCTTGAACGAACACCATTATTTGTTTGATCAGTAGGAATTACTGCATTATTATTACTTTTATCATTACCAGTTCTAGCAGGAGCCATTACAATATTATTAACTGATCGAAATTTTAATACCTCTTTCTTCGACCCTACAGGAGGAGGAGACCCAATTCTTTATCAACATCTATTT
>IBIHP033-19|Syromastus rhombeus|COI-5P|MW535972
AACACTTTACTTTATCTTTGGAATATGGGCTGGTATAGTTGGCTCATCTATAAGATGAATTATCCGAATTGAACTAGGACAACCGGGTTCATTTATTGGTGATGACCAAATCTACAATGTAATCGTAACAGCCCATGCATTTATTATAATTTTTTTTATAGTTATACCTATCATAATTGGAGGATTTGGTAACTGACTTGTCCCTTTAATAATTGGAGCACCAGATATGGCTTTCCCTCGAATAAATAATATAAGATTTTGACTTTTACCACCATCATTAACATTATTATTAACTAGAAGAATAGTTGAAAAAGGTGCAGGAACTGGTTGAACAGTTTACCCTCCTCTATCAAGAAATTTATCCCATAGAGGTCCATCGGTTGATTTAGCAATTTTTTCATTACATTTAGCAGGTGTATCATCAATTTTAGGAGCTGTAAACTTTATTTCAACAATTATTAACATACGACCCGTAGGAATGACCCCAGAACGCACTCCCTTGTTTGTATGATCAGTAGGGATTACAGCATTATTATTACTTCTATCATTACCTGTGTTAGCAGGGGCTATTACAATACTACTAACAGACCGCAATTTTAATACAACATTTTTTGACCCAACAGGAGGAGGTGATCCTATTTTATACCAACATCTTTTC
>IBIHP034-19|Graphosoma italicum|COI-5P|MW536036
AACATTATATTTTCTATTTGGAATATGAGCAGGAATAGTAGGATCAGCTATAAGCTTAATTATTCGCATTGAATTAGGACAACCAGGAAGATTCATTGGAGATGATCAAATTTATAACGTCATAGTAACAGCTCATGCATTCGTAATAATTTTTTTTATAGTAATACCAATTATAATTGGAGGATTTGGAAACTGATTAGTACCCTTAATAATCGGAGCCCCAGATATAGCATTCCCACGAATAAATAATATGAGATTTTGACTATTACCCCCCTCATTAACACTATTAATAGTAAGAAGATTAGCAGAAGCTGGAGCAGGAACTGGATGAACAGTTTACCCTCCCCTATCTAGAAATATTTCACACAGAGGAGCCTCAGTAGATTTAGCAATCTTTTCCCTTCACTTAGCTGGTGTTTCATCAATTCTAGGAGCAGTAAATTTTATTTCAACAATTATCAATATACGACCTGCAGGTATAACTCCTGAACGTATTCCGCTATTCGTTTGATCCGTTGGAATTACCGCATTATTATTACTGTTATCATTACCAGTACTAGCTGGTGCCATTACTATATTATTAACAGATCGAAACTTCAATACCTCATTCTTCGACCCATCAGGAGGAGGAGACCCTATTCTATATCAACATCTTTTC
>IBIHP035-19|Eysarcoris venustissimus|COI-5P|MW536007
TACATTATATTTCCTTTTCGGGATATGAGCAGGAATAGTAGGATCAGCTATAAGATTAATTATTCGAATTGAATTAGGTCAACCTGGAAGATTTATCGGAGATGATCAAATTTATAATGTAGTCGTAACCGCGCATGCCTTTGTTATAATTTTTTTTATAGTTATACCAATTATAATTGGAGGTTTCGGAAACTGACTAGTCCCTTTAATGATTGGAGCCCCTGATATAGCATTCCCACGAATAAATAATATAAGATTTTGATTATTACCCCCATCATTAACATTACTAATAATAAGTAGATTAACAGAATCAGGTGCAGGAACTGGATGAACAGTTTATCCTCCTTTATCCAGAAATTTATCCCATAGTGGAGCCTCTGTAGATCTAGCAATTTTCTCTTTGCATTTAGCAGGTGTATCCTCAATTTTAGGAGCTGTAAATTTTATTTCAACTATTATCAATATACGGCCAGCAGGAATATCACCTGAACGAATTCCATTATTTGTATGGTCTGTAGGAATTACAGCTTTATTATTGTTATTATCCTTACCTGTACTAGCAGGAGCTATTACTATATTATTAACAGACCGAAATTTTAATACTTCATTCTTTGACCCTTCAGGAGGGGGAGACCCAATTTTATATCAACACTTATTC
>IBIHP036-19|Dolycoris baccarum|COI-5P|MW536086
AACACTATATTTTTTATTCGGAATGTGAGCAGGAATAGTGGGATCAGCTATAAGAGTTATTATTCGAATTGAGCTAGGACAACCTGGAAGATTTATTGGAGATGATCAAATTTATAATGTAATCGTAACAGCCCATGCATTCATTATAATTTTCTTTATAGTTATACCCATTATAATTGGAGGTTTCGGAAATTGATTAGTACCCCTAATAATTGGAGCACCCGACATGGCCTTCCCTCGAATAAATAACATAAGATTCTGATTATTACCCCCTTCACTAACACTTTTAATAATAAGTAGACTTACAGAGGCTGGAGCTGGAACAGGATGAACTGTTTACCCGCCTCTATCAAGAAATATCTCACACAGAGGAGCATCTGTTGACTTAGCAATCTTTTCATTACATCTAGCAGGTGTATCATCAATCCTAGGAGCAGTAAATTTTATTTCAACTATTATTAATATACGACCTGCAGGAATAACTCCTGAACGAATCCCATTATTTGTTTGATCTGTTGGGATTACAGCACTACTATTACTACTTTCCCTCCCAGTTCTAGCAGGAGCTATTACTATATTATTAACTGACCGTAATTTCAATACATCATTCTTTGACCCCTCAGGAGGAGGAGATCCTATCTTATACCAACACCTGTTT
>IBIHP037-19|Thaumastocoris peregrinus|COI-5P|MW535982
AACTTTATACTTCATATTTGGAATATGATCCGGAATATTAGGGTCATCTTTAAGATGAATTATCCGAATTGAACTAGGTCAACCAGGATCATTTATTGGAGATGATCAAATTTACAATGTAATCGTAACTGCACACGCATTTATTATAATTTTTTTCATAGTTATACCAATTATAATCGGTGGATTTGGAAACTGATTAGTGCCTCTAATAATTGGAGCACCAGATATAGCATTCCCTCGAATAAATAATATAAGTTTTTGGTTGTTACCCCCCGCAATTACTTTGCTTGTAAGCAGAAGATTTGTTGAAAGAGGTGCAGGAACAGGATGAACGGTTTACCCTCCTCTATCTGCGAACATCTCACACAGAGGGGCATCAGTAGATCTAGCTATTTTTTCCCTACACTTAGCTGGTGTATCATCTATTCTTGGTGCAGTTAATTTTATCTCAACAATCATTAATATACGACCCGCAGGAATAACCTTAGATCGAATTCCATTATTTGTATGATCAGTAGGTATTACAGCACTACTTCTTCTACTCTCTTTACCGGTTCTAGCAGGAGCAATTACTATACTATTAACTGATCGAAATTTTAATACATCATTTTTTGATCCTGCAGGAGGAGGAGACCCTATTCTATACCAACACCTATTT
>IBIHP038-19|Thaumastocoris peregrinus|COI-5P|MW535970
AACTTTATACTTCATATTTGGAATATGATCCGGAATATTAGGGTCATCTTTAAGATGAATTATCCGAATTGAACTAGGTCAACCAGGATCATTTATTGGAGATGATCAAATTTACAATGTAATCGTAACTGCACACGCATTTATTATAATTTTTTTCATAGTTATACCAATTATAATCGGTGGATTTGGAAACTGATTAGTGCCTCTAATAATTGGAGCACCAGATATAGCATTCCCTCGAATAAATAATATAAGTTTTTGGTTGTTACCCCCCGCAATTACTTTGCTTGTAAGCAGAAGATTTGTTGAAAGAGGTGCAGGAACAGGATGAACGGTTTACCCTCCTCTATCTGCGAACATCTCACACAGAGGGGCATCAGTAGATCTAGCTATTTTTTCCCTACACTTAGCTGGTGTATCATCTATTCTTGGTGCAGTTAATTTTATCTCAACAATCATTAATATACGACCCGCAGGAATAACCTTAGATCGAATTCCATTATTTGTATGATCAGTAGGTATTACAGCACTACTTCTTCTACTCTCTTTACCGGTTCTAGCAGGAGCAATTACTATACTATTAACTGATCGAAATTTTAATACATCATTTTTTGATCCTGCAGGAGGAGGAGACCCTATTCTATACCAACACCTATTT
>IBIHP039-20|Nezara viridula|COI-5P|MW535996
AACCTTATATTTCATATTTGGTATATGAGCAGGAATAGTAGGATCAGCAATAAGATTAATTATTCGAATTGAACTAGGACAACCCGGAAGATTTATTGGGGATGATCAAATTTATAATGTAGTAGTAACAGCTCACGCATTTGTAATAATTTTCTTTATAGTAATACCAATCATAATTGGAGGATTTGGAAATTGATTAGTACCTTTAATAATTGGTGCTCCAGATATAGCATTCCCTCGAATAAACAATATAAGATTCTGGTTATTACCCCCATCATTAACCCTTTTAATAGTAAGAAGATTAGCAGAATCTGGAGCAGGAACAGGATGAACTGTTTATCCTCCTTTATCTAGTAATTTATCTCATAGAGGAGCCTCAGTGGATTTAGCTATTTTTTCATTACATCTAGCAGGAGTATCATCAATCTTAGGCGCAGTAAATTTCATTTCAACTATTATTAATATACGACCAACAGGTATAACTCCAGAACGAGTTCCACTATTTGTTTGATCAGTTGGGATCACAGCATTATTATTACTACTTTCATTACCTGTACTAGCAGGTGCAATTACAATATTATTAACAGATCGGAACTTTAATACATCATTCTTTGACCCTTCAGGAGGGGGAGATCCCATTCTTTATCAACACTTATTT
>IBIHP040-20|Ceraleptus lividus|COI-5P|MW535973
AATAAATAATATAAGATTTTGACTTTTACCTCCTTCCCTAACTTTACTTTTAACAAGAAGAATAGTAGAAATAGGAGCAGGAACTGGATGAACAGTTTACCCACCTTTATCAAGAAATTTATCCCATAGAGGAGCCAGAGTAGATCTCGCAATTTTTTCCCTTCATTTAGCAGGTGTTTCATCAATTTTAGGTGCTGTAAATTTCATTTCAACAATTATTAATATACGGCCTGTAGGTATAACTCCAGAACGAATTCCTCTATTTGTTTGATCTGTAGGTATTACAGCTTTATTACTTTTATTATCATTACCAGTATTAGCAGGAGCAATTACTATATTATTAACTGATCGTAATTTTAATACATCTTTCTTTGATCCTACAGGAGGAGGAGACCCAATTCTGTATCAACACTTATTC
>IBIHP041-20|Nepa cinerea|COI-5P|MW536073
AACCTTATACTTCATCTTTGGAATCTGATCGGGTATAGTAGGAACATCTTTAAGATGATTAATTCGAATTGAACTAGGACAACCCGGATCATTTATTGGAGACGATCAAATTTACAATGTAGTAGTAACAGCACACGCATTTATTATAATTTTCTTTATAGTTATACCTATCATGATTGGGGGATTTGGAAATTGATTAGTTCCCTTAATAATTGGAGCCCCAGATATAGCATTCCCACGAATAAATAATATAAGATTCTGATTATTGCCTCCCTCCCTCACACTACTATTAATAAGAAGAATTGCAGAAAGAGGAGCCGGAACAGGATGAACAGTATACCCTCCCTTATCAACAAATATATCTCATAGAGGAGCATCTGTTGATCTTGCAATTTTTTCATTACATTTGGCCGGAGTGTCATCAATCCTAGGTGCAGTAAACTTTATTTCAACTATTATTAACATACGAAGAACAGGTATACATCCAGATCGAATACCTTTATTTGTATGATCTGTAGGAATTACAGCCCTATTATTATTATTATCATTACCTGTTCTTGCAGGTGCTATTACGATACTATTAACAGATCGAAATTTAAACACATCATTCTTTGACCCCGCAGGAGGAGGAGATCCAATTTTATATCAGCACCTTTTT
>IBIHP042-20|Aquarius najas|COI-5P|MW536079
CACATTATATTTTATATTAGGCATGTGATCAGGAATAATTGGTATATCAATAAGATGAATTATTCGAATTGAATTGGGACAACCAGGATCATTTATTGGTAACGATCAAATTTATAATGTAATTGTAACAGCACACGCATTTATTATAATTTTTTTTATAGTTATACCAATTATAATTGGAGGATTTGGTAATTGATTAGTCCCTTTAATAATTGGAGCCCCAGATATAGCATTCCCTCGAATAAATAATATAAGATTCTGATTATTACCTCCATCATTAACACTTTTACTCGTAGGAAGACTGGTAGATGCGGGAGCAGGAACTGGTTGAACAGTATATCCACCCCTATCAAGAAATATCGCCCATAATGGAGCATCAGTAGATTTAACAATTTTCTCACTTCACTTAGCCGGTGTATCATCAATTCTAGGTGCAGTAAATTTTATTTCAACTATTATTAATATACGAACAACAGGGATATCAAGTGAAAAAATCCCCCTATTTGTATGATCTGTAGGAATTACCGCATTATTACTTCTATTATCTTTACCAGTACTAGCTGGAGCCATTACTATGCTATTAACAGATCGAAATTTAAATACATCATTCTTTGACCCGGCAGGAGGGGGAGACCCAGTACTATATCAACATTTATTC
>IBIHP043-20|Hydrometra stagnorum|COI-5P|MW535986
AACATTATATTTTATATTTGGTATATGAGCAGGAATAGTTGGTATAAGTATAAGATGAATTATTCGTATTGAATTAGGACAACCCGGATCTTTTATTGGTGACGATCAAATTTATAATACTATTGTAACAGCCCATGCTTTTATTATAATTTTTTTTATAGTTATACCTATTATAATTGGGGGTTTTGGAAATTGATTAGTTCCACTAATACTTGGGGCCCCTGATATAGCATTCCCTCGAATAAATAATATAAGATTTTGATTATTACCTCCATCTATTACATTATTATTAAGAAGAAGAATAATTGAAAGGGGGGCAGGAACAGGGTGAACTGTTTATCCTCCTTTATCGAGAAATTTAGCGCATACAGGGCCATCGGTAGATTTAACTATTTTTTCTTTACACCTAGCAGGAATTAGATCAATTCTAGGAGCTATTAATTTTATTTCAACAATTTTAAATATGCGAGTTAAAGGGATAAATATAGAAAAAACCCCATTATTTGTTTGATCAGTAATTATTACAGCAGTTTTATTATTATTATCATTACCAGTATTAGCTGGAGCAATTACAATATTATTAACAGATCGAAACATTAATACAACCTTTTTTGATCCAATAGGTGGTGGAGACCCAGTATTATATCAACATTTATTT
>IBIHP044-20|Nepa cinerea|COI-5P|MW535968
AACCTTATACTTCATCTTTGGAATCTGATCGGGTATAGTAGGAACATCTTTAAGATGATTAATTCGAATTGAACTAGGACAACCCGGATCATTTATTGGAGACGATCAAATTTACAATGTAGTAGTAACAGCACACGCATTTATTATAATTTTCTTTATAGTTATACCTATCATGATTGGGGGATTTGGAAATTGATTAGTTCCCTTAATAATTGGAGCCCCAGATATAGCATTCCCACGAATAAATAATATAAGATTCTGATTATTGCCTCCCTCCCTCACACTACTATTAATAAGAAGAATTGCAGAAAGAGGAGCCGGAACAGGATGAACAGTATACCCTCCCTTATCAACAAATATATCTCATAGAGGAGCATCTGTTGATCTTGCAATTTTTTCATTACATTTGGCCGGAGTGTCATCAATCCTAGGCGCAGTAAACTTTATTTCAACTATTATTAACATACGAAGAACAGGTATACATCCAGATCGAACACCTTTATTTGTATGATCTGTAGGAATTACAGCCCTATTATTATTATTATCATTACCTGTTCTTGCAGGTGCTATTACGATACTATTAACAGATCGAAATTTAAACACATCATTCTTTGACCCCGCAGGAGGAGGAGATCCAATTTTATATCAGCACCTTTTT
>IBIHP045-20|Nepa cinerea|COI-5P|MW535999
AACCTTATACTTCATCTTTGGAATCTGATCGGGTATAGTAGGAACATCTTTAAGATGATTAATTCGAATTGAACTAGGACAACCCGGATCATTTATTGGAGACGATCAAATTTACAATGTAGTAGTAACAGCACACGCATTTATTATAATTTTCTTTATAGTTATACCTATCATGATTGGGGGATTTGGAAATTGATTAGTTCCCTTAATAATTGGAGCCCCAGATATAGCATTCCCACGAATAAATAATATAAGATTCTGATTATTGCCTCCCTCCCTCACACTACTATTAATAAGAAGAATTGCAGAAAGAGGAGCCGGAACAGGATGAACAGTATACCCTCCCTTATCAACAAATATATCTCATAGAGGAGCATCTGTTGATCTTGCAATTTTTTCATTACATTTGGCCGGAGTGTCATCAATCCTAGGTGCAGTAAACTTTATTTCAACTATTATTAACATACGAAGAACAGGTATACATCCAGATCGAATACCTTTATTTGTATGATCTGTAGGAATTACAGCCCTATTATTATTATTATCATTACCTGTTCTTGCAGGTGCTATTACGATACTATTAACAGATCGAAATTTAAACACATCATTCTTTGACCCCGCAGGAGGAGGAGATCCAATTTTATATCAGCACCTTTTT
>IBIHP046-20|Cercopis intermedia|COI-5P|MW536014
TACATTATATATACTATTTGGAATTTGATCAGGAATAACTGGAATAGTTTTAAGTTTATTAATCCGTATAGAATTAGGTCAACCAGGGTCATTTATTGGAAATGATCAAATTTTCAATGTAATTGTAACAGCTCACGCTTTCATCATAATTTTTTTCATAGTAATACCCATTATAATTGGAGGTTTTGGAAACTGACTTGTTCCAATCATAATTGGAGCTCCAGATATAGCATTTCCTCGAATAAACAATATAAGATTCTGAATATTACCACCATCAATTACATTACTATTGTCAAGAAGCTTAATTGATAACGGAGTAGGTACCGGATGAACAGTTTATCCACCATTGTCAAGTGGAATTGCCCACTCTGGAGCTTGTGTTGATATAGCAATTTTTTCACTTCACTTAGCAGGTATTTCATCAATTTTAGGTGCCGTAAACTTTATTACAACAATCTTTAATATACGATCAACCGGAATAAATCTTGATCGAATACCTTTATTTGTTTGAGCAGTTTTAATTACTGCAATTTTACTTCTACTTTCATTACCAGTTTTAGCAGGCGCTATTACTATATTACTCACGGATCGAAATATTAATACATCTTTTTTTGATCCGGCTGGGGGAGGAGATCCTATTTTATATCAGCATCTATTC
>IBIHP047-20|Rhynocoris cuspidatus|COI-5P|MW535984
GACTCTTTACTTTTTATTAGGTTCCTGGGCAGGAGTTGTAGGGACTTCGCTGAGATGAATGATCCGTATTGAGCTGGGAACCCCTGGCACTTTCATTGGAAATGATCAAATTTATAATGTATTCGTTACTGCCCATGCTTTTATCATAATTTTCTTTATAGTTATACCAATTATAATTGGAGGTTTTGGGAATTGATTAGTACCATTAATAATCGGAGCACCCGATATGGCCTTTCCCCGAATAAATAATATAAGATTCTGACTCCTACCCCCCTCTCTTACTTTGTTGTTAGTAAGTAGTATTGCAGAAGGAGGGGCAGGAACAGGATGGACCGTTTACCCTCCTTTATCTAGTAATATGGCTCATAGAGGAGCATCTGTGGACTTAGCTATTTTTTCATTACATTTAGCAGGTGTATCATCAATTCTAGGGGCAGTTAATTTTATTTCAACTATTATTAATATACGGCCTGCAGGTATATCACCTGAACGAATCCCTTTATTTGTATGATCAGTTGCTATTACAGCACTACTACTACTCCTATCCCTACCAGTATTGGCTGGAGCAATTACAATGTTATTAACCGATCGAAACTTTAATACCTCATTCTTTGACCCTTCGGGAGGTGGAGATCCTATCTTGTATCAGCACTTATTC
>IBIHP048-20|Notonecta maculata|COI-5P|MW536061
AACTTTATATTTCATTTTCGGTATTTGATCTGGTATAGTAGGAACATCTTTAAGATGATTAATTCGAATTGAATTAGGACAGCCAGGATCTTTCATTGGAGATGATCAAATCTATAACGTAATTGTAACAGCACATGCATTCATTATAATTTTCTTCATGGTAATACCTATTATAATTGGAGGATTCGGAAACTGATTAGTGCCTTTAATAATTGGAGCACCTGATATAGCATTCCCTCGAATAAATAATATAAGATTCTGGTTATTACCACCATCATTAACATTATTATTAGCAAGATCAATTGTAGATAATGGTGCAGGAACAGGATGAACAGTTTACCCACCATTATCAAGAAATTTAGCACACGCAGGAGCATCAGTAGATTTAGCAATTTTTTCACTACACCTTGCAGGTGTATCATCAATTCTAGGTGCAGTAAATTTTATCTCAACAATTATTAACATACGATCAACAGGAATAACTCCTGAACGAATACCTTTATTTGTATGATCAGTAGGAATTACTGCACTATTACTATTATTATCGTTACCCGTACTAGCAGGTGCTATTACTATACTATTAACAGATCGAAATTTTAATACATCATTCTTTGATCCAGCAGGAGGGGGGGATCCAATTTTATATCAACATTTATTT
>IBIHP049-20|Graphosoma italicum|COI-5P|MW536059
AACATTATATTTTCTATTTGGAATATGAGCAGGAATAGTAGGATCAGCTATAAGCTTAATTATTCGCATTGAATTAGGACAACCAGGAAGATTCATTGGAGATGATCAAATTTATAACGTCATAGTAACAGCTCACGCATTCGTAATAATTTTTTTTATAGTAATACCAATTATAATTGGAGGATTTGGAAACTGATTAGTACCCTTAATAATCGGAGCCCCAGATATAGCATTCCCACGAATAAATAATATGAGATTTTGACTATTACCCCCCTCATTAACACTATTAATAGTAAGAAGATTAGCAGAAGCTGGAGCAGGAACTGGATGAACAGTTTACCCCCCCCTATCTAGAAATATTTCACACAGAGGAGCCTCAGTAGATTTAGCAATCTTTTCCCTTCACTTAGCCGGTGTTTCATCAATTCTAGGAGCAGTAAATTTTATTTCAACAATTATCAATATACGACCTGCAGGTATAACTCCTGAACGTATTCCGCTATTCGTTTGATCCGTTGGAATTACCGCATTATTATTATTGTTATCATTACCAGTACTAGCTGGTGCCATTACTATATTATTAACAGATCGAAACTTCAATACCTCATTCTTCGACCCATCAGGAGGAGGAGACCCTATTCTATATCAACATCTTTTC
>IBIHP050-20|Elasmostethus interstinctus|COI-5P|MW535966
AACACTATATTTTCTATTTGGAATATGAGCAGGTATAGTAGGTACAGCCATAAGATGAATCATTCGAATTGAATTAAGACAGCCTAGATCATTTATTGGGGATGATCAAATCTACAATGTAGTAGTAACAGCTCATGCATTTATTATAATTTTCTTCATAGTTATACCAATTATAATTGGGGGGTTTGGAAACTGATTAGTGCCCTTAATAATTGGAGCACCTGATATAGCATTCCCACGAATAAATAATATAAGATTTTGGTTATTACCCCCTTCATTAACACTATTATTAATTAGAAGACTGGCTGAATCAGGAGTAGGTACTGGTTGAACAGTTTACCCTCCTTTATCAAGTAATTTAGCACATAGAGGAGTATCCGTTGATTTAGCAATCTTTTCCTTACATTTAGCAGGAGTATCATCAATCCTAGGAGCAGTAAATTTCATCTCAACTATTATTAATATACGACCAACAGGTATATTACCAGAACGAGTACCTTTATTTGTATGATCAGTAGGAATTACTGCATTACTTTTATTATTATCATTACCAGTGCTTGCTGGAGCAATTACAATATTATTAACTGATCGAAATTTTAATACATCATTCTTTGATCCTTCTGGAGGGGGAGACCCAATTCTATATCAACATTTATTT
>IBIHP051-20|Scantius aegyptius|COI-5P|MW536071
ATCACTTTACTTTATTTTCGGTATATGATCAGGAATAGTAGGATCTTCAATAAGATGAATTATTCGAGTAGAACTAGGACAACCTGGAACTTTTATTGGAGATGACCAAATCTATAATGTTATTGTAACAGCCCATGCATTTATTATAATTTTCTTCATAGTTATACCAATTATAATTGGTGGATTTGGAAACTGATTAGTACCTTTAATAATTGGAGCACCTGATATAGCATTCCCTCGAATAAATAATATAAGATTTTGATTATTACCCCCTTCATTAACCTTATTAATTTCAAGAAGAATAGTTGAAATAGGAGCAGGAACAGGATGAACAGTTTATCCACCATTATCAAGAAATATTTCACATAGAGGACCTTCTGTGGACTTAGCAATTTTTTCATTACATTTAGCAGGTGTTTCATCAATTTTAGGAGCAGTAAATTTTATTTCAACTATTATTAATATACGACCATCAGGGATAACTCTAGAACGAACACCCTTATTTGTTTGATCTGTAGGTATTACAGCATTATTATTATTATTATCATTACCTGTATTAGCAGGAGCTATTACTATATTATTAACTGACCGCAATTTTAATACATCTTTCTTTGATCCTACAGGAGGGGGAGACCCTATTCTTTATCAACATTTATTT
>IBIHP052-20|Enoplops scapha|COI-5P|MW535971
AACACTTTATTTTATTTTCGGTATATGAGCCGGAATAGTAGGCTCATCAATAAGATGAATTATTCGAATTGAGTTAGGTCAACCAGGGTCATTTATTGGAGATGACCAAATTTATAATGTAATTGTAACAGCCCATGCCTTTATTATAATTTTTTTTATAGTTATACCAATCATAATTGGAGGATTTGGTAATTGACTTGTCCCTTTAATAATTGGGGCCCCTGATATAGCTTTTCCACGAATAAATAATATAAGATTTTGACTATTACCTCCTTCATTAACTCTTTTATTAATAAGTAGTATAGTAGAAAAAGGAGCTGGAACAGGCTGAACTGTATATCCGCCTCTGTCAAGTACTTTATCACATAGAGGTCCTTCAGTAGATCTAGCAATTTTCTCATTACATTTAGCAGGTGTTTCTTCAATTTTAGGAGCTGTAAATTTTATTTCAACAATTATCAATATGCGACCTGTAGGTATAACCCCAGAACGCACACCATTATTCGTATGATCTGTAGGAATTACTGCACTTTTACTTTTATTATCATTACCAGTCCTAGCTGGCGCTATTACAATATTATTAACTGACCGAAACTTTAATACTACATTTTTTGATCCAACTGGAGGGGGAGACCCAATTCTTTACCAACATTTATTT
>IBIHP053-20|Enoplops scapha|COI-5P|MW536013
AACACTTTATTTTATTTTCGGTATATGAGCCGGAATAGTAGGCTCATCAATAAGATGAATTATTCGAATTGAGTTAGGTCAACCAGGGTCATTTATTGGAGATGACCAAATTTATAATGTAATTGTAACAGCCCATGCCTTTATTATAATTTTTTTTATAGTTATACCAATCATAATTGGAGGATTTGGTAATTGACTTGTCCCTTTAATAATTGGGGCCCCTGATATAGCTTTTCCACGAATAAATAATATAAGATTTTGACTATTACCTCCTTCATTAACTCTTTTATTAATAAGTAGTATAGTAGAAAAAGGAGCTGGAACAGGCTGAACTGTATATCCGCCTCTGTCAAGTACTTTATCACATAGAGGTCCTTCAGTAGATCTAGCAATTTTCTCATTACATTTAGCAGGTGTTTCTTCAATTTTAGGAGCTGTAAATTTTATTTCAACAATTATCAATATGCGACCTGTAGGTATAACCCCAGAACGCACACCATTATTCGTATGATCTGTAGGAATTACTGCACTTTTACTTTTATTATCATTACCAGTCCTAGCTGGCGCTATTACAATATTATTAACTGACCGAAACTTTAATACTACATTTTTTGATCCAACTGGAGGGGGAGACCCAATTCTTTACCAACATTTATTT
>IBIHP054-20|Lygaeus equestris|COI-5P|MW536020
AACATTATATTTTATATTTGGAATATGATCAGGAATAGTAGGATCATCTATAAGATGAATCATTCGAATTGAATTAGGTCAACCAGGAGTATTTATTGGTAATGATCAAATTTACAATGTAATTGTAACTGCTCATGCCTTTATTATAATTTTCTTTATAGTAATACCAATTATAATTGGGGGATTTGGTAATTGATTAGTCCCTTTAATAATTGGGGCCCCTGATATAGCATTCCCTCGTATAAATAACATAAGATTCTGACTTTTACCCCCATCATTAACTCTTCTTTTATCAAGAAGAATTACAGAAAGAGGAGCTGGAACAGGGTGAACTGTTTATCCACCTTTATCAAATAGAATTTTCCATAGAGGAGCATCCGTTGACATAGCAATCTTTTCTTTACACTTGGCAGGGATTTCCTCAATCTTAGGAGCTATTAATTTCATTTCAACAATTATCAATATACGACCAGCTGGTATAACACTAGAAAAAATCCCATTATTTGTATGATCTGTTGGTATTACAGCATTATTATTACTATTATCATTACCTGTATTAGCAGGAGCTATTACCATACTATTAACTGATCGAAATTTTAATACCTCATTCTTTGATCCTACCGGTGGAGGAGACCCAATTTTATATCAACATTTATTT
>IBIHP119-20|Stenodema laevigata|COI-5P|MW535964
CACCCTATATTTTATGTTTGGAATATGGGCAGGAATATTAGGGACATCATTAAGATGAATTATCCGAATTGAATTAGGAATACCAGGATCATTTATTGGAGATGATCAAACATATAATGTAGTAGTTACAGCCCATGCCTTCATTATAATTTTTTTTATAGTTATACCAATTATAATTGGAGGATTTGGAAATTGACTAGTCCCATTAATGATCGGAGCACCTGATATAGCATTCCCACGAATAAATAATATAAGATTTTGACTACTACCCCCTTCAATCACCCTTTTAACAATAAGAAGAATTGTAGAAAATGGGGCTGGGACTGGATGAACAGTTTACCCCCCATTATCAGCTAATATTTCACATAATGGGGCATCAGTAGATTTAGCAATCTTTTCATTACACCTTGCAGGTGTATCATCTATTTTAGGAGCAGTAAACTTTATTTCAACAATCATTAACATACGGCCAAATGGAATAAGACCCGAACGTATTCCATTATTTGTTTGATCAGTAGGAATTACTGCATTATTACTATTACTTTCACTACCAGTATTAGCTGGTGCTATCACTATATTATTAACTGATCGAAATTTTAATACATCATTCTTTGACCCGGCAGGGGGAGGAGATCCTATTCTCTACCAACATTTATTC
>IBIHP120-20|Haploprocta sulcicornis|COI-5P|MW536044
AACTTTATACTTCATTTTCGGTATATGAGCTGGAATAGTAGGATCTTCAATAAGATGAATTATTCGAGTAGAATTAGGACAACCAGGATCATTTATTGGAGATGATCAAATTTATAATGTAATTGTTACAGCCCACGCATTCATTATGATTTTCTTTATAGTTATACCCATTATAATTGGGGGTTTTGGTAACTGACTAGTCCCTTTAATAATTGGAGCCCCAGATATAGCATTTCCTCGAATAAATAATATAAGATTCTGACTATTACCCCCTTCACTAACATTATTATTAACCAGTAGAATAGTTGAAAAAGGTGCTGGAACTGGATGAACAGTTTATCCTCCATTATCAAGTAATTTATCACATAGAGGCCCATCAGTAGATCTAGCAATTTTTTCATTACACTTAGCAGGTGTTTCATCAATTCTAGGAGCTGTAAATTTTATTTCAACTATTATTAATATACGTCCAGTAGGAATGACCCCCGAACGTACACCATTGTTCGTTTGATCTGTAGGAATTACAGCCTTATTACTTTTATTATCACTACCTGTTCTAGCAGGAGCTATTACAATGCTATTAACAGATCGTAATTTTAATACTACATTCTTCGACCCAACAGGAGGAGGGGACCCTATTTTATATCAGCATTTATTT
>IBIHP125-20|Centrotus cornutus|COI-5P|MW536003
TACTTTATACTTCATTTTTGGTATTTGATCAGGAATTTTAGGAATAATAATAAGATTAATTATTCGATTAGAATTAAGTCAACCTGGACCTTTTATAAACAATGATCAAGTATATAACACTGTAGTTACTGCACATGCACTAATTATAATTTTTTTTATAGTTATACCTATTATAATCGGAGGATTTGGGAACTGGTTACTACCTATAATAATTGGATCACCAGATATAGCATTCCCTCGATTAAATAATATAAGATTCTGACTTCTTCCTCCTGCATTAAGATTATTACTAATAAGATCTATAATTGAACTTGGAGTGGGGACAGGTTGAACAATATACCCACCCTTATCATCAAACATTGCTCATTCATCACCTTGCGTGGATATAGCTATCTTTTCACTTCACTTAGCCGGGATTTCCTCAATCTTAGGAGCAATTAACTTTATTACTACAGTTATTAATATACGAGCTAATGGAATAAAAATAGACCAAACACCATTATTCGTATGATCAGTAATTATTACAGCTTTTTTATTATTATTATCACTACCAGTGCTAGCAGGAGCAATTACTATGCTTTTAACAGACCGAAATATTAATACTTCATTCTTTGACCCCTCAGGAGGAGGTGACCCAATTTTATTTCAACATTTATTT
>IBIHP128-20|Aphrophora corticea|COI-5P|MW536000
TACTTTATATTTTTTATTTGGTATTTGATCAGGTATAATTGGAACAACCTTAAGATTATTAATTCGGGTAGAATTGGGTCAACCCGGATCTTTTATTGGTGATGATCAAATTTATAATGTTATTGTTACTTCTCATGCTTTTATTATAATTTTTTTTATAGTAATACCAATTATAATTGGGGGATTTGGTAATTGATTAGTACCTTTAATAATTGGTGCACCAGACATAGCATTTCCTCGTATAAATAATATAAGATTTTGAATATTACCTCCATCATTAACATTATTATTATCAAGAAGAATAGTAGATAATGGTGTTGGGACAGGATGAACTGTTTATCCTCCTTTATCAAGAGGTTTAGCTCATTCGGGTTCTTGTGTTGATTTAGCTATTTTTTCTTTACATTTAGCTGGTATTTCATCTATTTTAGGAGCTGTAAATTTTATTACTACTATTTTAAATATACGTTGTGTTGGAATAAATATAGATCGTATACCTTTATTTGTTTGATCAGTTTTGATTACTGCTATTTTATTATTATTATCTTTACCAGTATTAGCAGGAGCAATTACTATATTATTAACAGATCGTAATTTAAATACTTCTTTTTTTGATCCAGCAGGAGGAGGAGATCCAATTTTATATCAACATTTATTT
>IBIHP131-20|Hesperocorixa sahlbergi|COI-5P|MW535983
AACACTATATTTCATTTTCGGAATTTGGTCAGGAATAGTAGGAACATCTCTTAGATGATTAATTCGAATTGAATTAGGACAGCCAGGATCATTTATTGGAGATGATCAAATTTACAACGTCATTGTAACAGCCCATGCATTTATTATAATTTTCTTTATGGTCATACCAATTATAATTGGAGGATTTGGTAATTGATTAGTACCTCTAATAATCGGAGCACCCGACATGGCATTCCCCCGAATAAATAATATAAGATTTTGACTTCTACCTCCCTCCCTAACCTTACTTCTATCAAGTAGATTTGTAAACTCAGGAGCAGGAACCGGATGAACAGTTTATCCCCCACTTTCAAGAAATTTAACTCATAGAGGAGCATCAGTAGATCTAGCAATTTTCTCCCTACACCTAGCAGGTGTATCATCAATCCTTGGAGCTATTAACTTCATTTCAACTATTATTAATATACGAGTATTAGGAATAACTCCTGAACGAACACCCCTATTTGTATGGTCTGTAGGAATTACAGCCCTCCTTCTTCTTTTATCACTACCTGTATTAGCAGGAGCTATTACAATACTATTAACAGATCGAAATTTTAATACATCATTTTTTGACCCTGCAGGAGGGGGGGATCCAATTCTTTATCAACACTTATTC
>IBIHP133-20|Corixa affinis|COI-5P|MW535977
AACCCTATACTTCATTTTCGGGATTTGATCAGGAATAGTAGGAACATCGCTTAGATGATTAATTCGAATTGAATTGGGACAGCCCGGATCATTTATTGGAGACGACCAAATCTATAATGTCATTGTAACAGCCCACGCATTTATTATAATTTTCTTTATGGTTATACCTATTATAATTGGTGGATTTGGAAATTGATTAGTACCTTTAATAATTGGAGCCCCCGATATAGCCTTCCCGCGAATAAATAATATAAGATTTTGATTATTGCCACCATCCTTAACTCTGCTCCTATCAAGAAGATTTGTAAACTCAGGAGCAGGAACAGGATGAACAGTTTATCCACCCCTATCAAGTAATTTAACCCACAGAGGGGCATCTGTAGATTTAGCAATCTTTTCATTACATCTAGCAGGTGTTTCATCAATTCTTGGGGCCATTAATTTCATCTCAACTATTATTAATATACGAGTATTGGGAATAACTCCCGAACGAACACCACTATTTGTATGATCTGTGGGCATTACAGCCCTTCTTCTACTCCTATCCCTCCCTGTTCTAGCTGGCGCTATTACTATATTATTAACAGACCGTAATTTTAATACATCATTCTTCGATCCTGCAGGGGGAGGAGACCCAATTCTATATCAACACCTATTT
>IBIHP134-20|Camptopus lateralis|COI-5P|MW536041
GACTTTATACTTTCTTTTTGGTATATGATCTGGTATAGTAGGATCATCTCTTAGTTGAATTATTCGGATTGAACTTGGTCAACCAGGGTCATTTATTGGAGATGATCAAATCTATAATGTTATTGTAACAGCTCATGCCTTTATTATAATTTTCTTTATAGTTATACCAATTATAATTGGTGGATTTGGAAATTGACTTGTCCCTTTAATAATTGGAGCACCTGATATAGCATTCCCTCGTATAAATAATATAAGATTTTGACTCCTCCCACCTTCATTAACTCTATTATTAACAAGAAGTATAGTTGAAATAGGAGCAGGAACAGGATGAACAGTTTATCCTCCCTTATCTTCAAATATTTCACATAGAGGAGCTTCTGTAGATCTGGCTATTTTCTCCCTTCATCTTGCAGGTGTTTCGTCAATTCTAGGGGCAGTTAATTTTATTTCAACTATTATTAATATACGACCAGTAGGGATAATTCCTGAACGAATTCCTCTATTTGTTTGATCTGTAGGAATTACAGCTCTTTTATTACTTCTGTCATTACCAGTTTTAGCTGGAGCAATTACTATATTATTAACTGATCGAAATTTTAATACATCATTTTTTGACCCAACAGGTGGGGGAGACCCTATTTTATATCAACATTTATTT
>IBIHP174-20|Ctenarytaina spatulata|COI-5P|MW536055
GATACTTTATTTTATATTTGGAATTTGATCAGGATTATTTGGATTATCATTAAGTATCATCATTCGACTTGAACTTAGACAATCTTCCCCCTTATTAATTAATGATCAAATTTATAATAGATTAGTTACAGCTCATGCTTTCATTATAATTTTTTTTATAACTATACCTGTAATTATTGGAGGATTCGGAAACTGACTTGTTCCTATTATAATTGGAGCTCCAGATATAGCATTCCCTCGACTTAATAATTTAAGATTTTGGCTACTCATTCCTTCTATTTATCTACTCATTATAAGAAGACTTATTGATCAGGGAGTAGGTACTGGATGAACAGTATACCCTCCTCTTTCTAATTCTATATTCCACAGAGGCTACTCTGTAGATACCGCTATTTTTTCGTTGCACTTAGCAGGAATTTCTTCTATTTTAGGAGCTATTAACTTTATTACTACTATCGTAAATATACGATCTTCACTGTACCCTTTAGAAAAGATACCTTTATTTGTTTGATCAGTATTAATTACAGCAATTTTACTTTTATTATCTTTACCTGTACTAGCAGGTGCCATTACTATACTGCTAACTGATCGAAATTTCAATACATCGTTTTTTGATCCTAGTGGAGGGGGAGATCCAATCCTATACCAACACTTATTT
>IBIHP193-21|Laodelphax striatella|COI-5P|MW536002
TACCCTATACTTTATCTTAGGAATCTGATCTGGATTAATTGGAACAATAAGAAGAATTCTAATTCGATCAGAATTAACACAGCCAGGAAGACTAATTAAAAATGATCAAATTTACAATGTACTAGTTACTTCCCATGCATTTATTATGATCTTCTTCATAGTAATACCAATTTTAATTGGAGGTTTCGGAAACTGATTAGTTCCCCTAATAATCGGTGCCCCAGATATAGCATTCCCCCGAATAAATAATATAAGATTTTGACTTCTACCCCCCTCTTTAATCTTATTAATTGCAAGATCCCTTGTAGGATCTGGATCAGGTACAGGTTGAACAATTTACCCACCACTATCTAGAGTATCCTCCCACTCCGGACCCTCAGTTGACCTAACAATTTTCTCATTACATATCGCTGGAGTTAGATCTATTATAGGAGCTATCAACTTCATTTCTACAATTATTAATATACGATCAAAAAATTTACCATTAGAAAAAATACCCCTATTTTGCTGATCAGTTTTAATCACAGCCATTCTTCTCCTACTTTCACTCCCCGTGTTAGCAGGAGCAATCACAATACTTTTAACTGACCGAAATTTAAATACTTCATTTTTTGATCCTACTGGAGGTGGGGATCCTATCTTATACCAACACTTATTT
>IBIHP195-21|Heterocordylus tibialis|COI-5P|MW535993
AACTCTATACTTCATATTCGGAATATGGGCAGGAATATTAGGAACCTCGTTAAGATGAATCATCCGCATCGAGTTAGGAATACCAGGCTCATTCATCGGAGATGATCAAACATACAATGTAGTTGTCACTGCTCATGCATTTATTATAATTTTCTTTATAGTTATACCAATCATAATTGGTGGCTTCGGAAACTGACTAGTCCCATTAATAATTGGGGCTCCTGATATAGCCTTCCCGCGAATAAACAATATAAGATTCTGATTACTCCCTCCTTCAATCACACTATTAATCATAAGAAGAATCATTGAAAATGGAGCAGGAACTGGTTGAACAGTTTACCCTCCCCTCTCAGGAAACATTTCACATAACGGAAGATGTGTTGATTTAGCAATCTTCTCATTACACCTAGCAGGTGTATCATCAATCTTAGGGGCCGTAAATTTCATTTCAACTATCTTAAATATACGACCAGCAGGGATAACCCTTGAACGAATTCCCCTATTTGTTTGATCCGTTGGGATCACTGCCCTTCTTCTTTTATTATCACTCCCCGTACTTGCAGGTGCAATCACAATACTACTTACCGACCGTAACTTCAATACATCATTCTTTGATCCAGCTGGGGGTGGTGACCCAATCTTATACCAACACCTATTT
>IBIHP055-20|Haematoloma dorsatum|COI-5P|MW535969
TACATTATATTTAATATTTGGAATTTGATCAGGAATAACTGGAATAGTTTTAAGCTTACTTATTCGTATAGAATTAGGAAATCCCGGTTCTTTTATTGGAAATGATCAAATCTTCAATGTAATCGTTACAGCTCATGCTTTCATTATAATTTTCTTTATAGTTATACCCATTATAATTGGTGGCTTTGGAAATTGACTTGTACCAATTATAATTGGTGCTCCTGATATAGCATTTCCACGAATAAATAATATAAGATTTTGAATACTACCACCCTCCCTCACATTACTATTATCAAGAAGTCTCATTGATAACGGAGTAGGTACTGGATGAACAGTATATCCCCCTTTATCAAGTAGAATTGCTCATTCCGGAGCCTGTGTTGATATAGCAATCTTTTCACTACACTTAGCAGGTATTTCATCAATTTTAGGAGCTGTAAATTTTATTTCAACAATCTTTAATATACGATCAACTGGAATAAATTTAGATCGAATACCTTTATTTGTATGAGCAGTTTTAATTACAGCAGTTCTACTCTTATTATCATTACCTGTATTAGCAGGTGCTATTACTATATTACTTACAGATCGTAATATTAACACCTCTTTTTTTGATCCTGCTGGAGGAGGTGATCCTATTTTATATCAACACCTTTTT
>IBIHP056-20|Aelia acuminata|COI-5P|MW536042
AACCTTATACTTTATCTTCGGTATATGGGCTGGAATAGTTGGATCAGCCATAAGATTAATTATTCGAATTGAATTAGGGCAACCTGGAAGATTCATTGGAGATGATCAAATTTATAATGTAGTAGTAACAGCTCACGCCTTTATTATAATTTTCTTTATAGTTATACCAATTATAATTGGTGGATTTGGCAACTGATTAGTACCTTTAATAATTGGAGCCCCTGATATAGCATTCCCACGAATAAATAATATAAGATTCTGACTATTACCCCCATCATTAACTTTACTTATAATAAGCAGAATGGCAGAAGCTGGAGCTGGAACAGGATGAACTGTATACCCACCTCTTTCCAGAAACCTGTCACACAGAGGGGCATCCGTAGATTTAGCAATCTTTTCCCTTCATTTAGCAGGAGTATCTTCAATTCTAGGAGCAGTAAATTTTATCTCAACTATTATTAATATACGACCTACAGGAATAACTCCTGAACGAATTCCACTATTTGTGTGATCAGTAGGAATTACTGCTTTATTATTATTATTGTCATTACCAGTATTAGCTGGAGCTATTACTATACTATTAACTGACCGAAACTTTAATACATCATTCTTTGACCCATCAGGAGGTGGTGATCCTATTCTATATCAACATTTATTC
>IBIHP057-20|Chorosoma schillingii|COI-5P|MW536082
AACTTTATACTTTTTATTTGGGATATGATCAGGAATAGTAGGTTCATCATTAAGTTGAATTATCCGAATTGAATTAGGCCAACCTGGGTCTTTTATTGGTGATGACCAAATTTATAATGTTATTGTTACTGCTCATGCATTTATTATAATTTTTTTTATAGTTATACCAATTATAATTGGAGGTTTTGGAAACTGACTTGTACCTTTAATAATTGGAGCTCCTGATATAGCATTCCCACGAATAAATAATATAAGATTCTGATTATTACCACCATCATTAACATTATTATTAACTAGTAGAATAGTAGAAATAGGGGCAGGAACTGGTTGAACAGTTTACCCTCCATTATCAAGAAATTTATCACATAGAGGAGCATCAGTTGACTTAGCAATTTTTTCGCTACATTTAGCTGGTGTTTCCTCAATTTTAGGAGCAGTAAATTTTATTTCAACTATTATTAATATACGACCAGAAGGTATAATTCCTGAACGAACACCGTTATTTGTTTGATCAGTTGGAATTACAGCTTTATTATTACTTTTATCTTTGCCAGTTTTAGCAGGAGCAATTACAATATTATTAACTGATCGTAATTTTAATACATCATTCTTTGACCCTACAGGTGGAGGAGATCCTATTTTATATCAACATTTATTC
>IBIHP058-20|Eremocoris fenestratus|COI-5P|MW535989
AACTCTATACTTTATATTTGGAATATGATCAGGAATATTAGGATCATCATTAAGATGAATTATCCGAATTGAATTAGGACAACCTGGTTCATTTATTGGTGATGATCAAATTTATAATACTATTGTTACAGCTCACGCCTTTATTATAATTTTCTTTATAGTAATACCAATTATAATTGGAGGATTTGGCAATTGATTAGTCCCATTAATAGTAGGAGCCCCTGATATGGCATTCCCACGAATAAATAATATAAGATTTTGATTATTACCTCCATCAATTACTTTACTAATTATAAGAAGAATAATTGAATTAGGTGCAGGAACAGGATGAACCGTATACCCACCACTATCAAACAATATATTCCATAGAGGTGCATCAGTAGATATAGCAATCTTTTCATTACATCTAGCAGGTGTATCATCTATTCTAGGAGCAATTAATTTTATTTCTACAATCATAAATATACGACCCACAGGAATATTGCCAGAACAGATCCCCCTATTTGCATGATCAGTAGGAATTACAGCTTTATTATTATTATTATCCTTACCAGTTCTAGCTGGAGCAATCACAATACTATTAACAGATCGAAATTTTAATACATCATTCTTTGACCCCACAGGAGGAGGAGATCCCATCCTTTATCAACATTTATTC
>IBIHP059-20|Reduvius personatus|COI-5P|MW536035
AACTCTTTATTTTCTCTTCGGTGGCTGAGCAGGTATAGTAGGAACATCACTCAGATGACTAATTCGAATTGAATTAGGACAACCAGGATCATTTATCGGTGATGACCAAACATATAATGTTATAGTTACTGCACATGCATTCATTATAATTTTCTTCATAGTTATACCTATTATAATTGGAGGATTTGGAAACTGATTAGTGCCCTTAATGATTGGGGCCCCAGATATAGCTTTCCCACGAATAAATAATATAAGTTTTTGACTTTTACCCCCATCTCTGACTCTCTTAATTATAAGAAGCATCGTAGAAACAGGAGCAGGAACAGGGTGAACTGTCTACCCCCCTCTATCAAGAAATGTAAGACATGCAGGTGCATCCGTTGACCTTGCAATTTTTTCTCTTCACCTAGCAGGTATTTCATCAATCTTAGGAGCAGTAAACTTTATCTCAACCATCATTAATATACGAACTGCTGGAATAACCCCAGAACGGATCCCCCTATTTGTCTGATCAGTAGGTATCACTGCACTTCTTCTTCTCCTCTCTTTACCTGTCTTAGCAGGAGCAATTACCATGCTCCTAACAGATCGAAACTTTAACACAAGATTTTTTGACCCAGCTGGAGGAGGGGATCCTATCTTATATCAACATTTATTT
>IBIHP060-20|Carpocoris mediterraneus atlanticus|COI-5P|MW536043
AACATTATACTTTATTTTCGGAATATGAGCAGGAATAGTAGGATCAGCTATAAGAGTAATTATTCGTATTGAATTAGGACAACCCGGAAGATTTATTGGAGATGACCAAATCTACAATGTAGTAGTAACTGCTCACGCATTTATTATAATCTTTTTCATAGTAATACCAATTATAATTGGAGGATTTGGTAACTGATTAGTTCCTTTAATAATTGGAGCCCCTGATATAGCATTCCCCCGAATAAATAATATAAGATTCTGACTATTACCCCCCTCCCTTACATTACTAATAATAAGTAGACTTACAGAATCTGGAGCAGGAACTGGATGAACTGTATACCCTCCTTTATCAAGAAATCTAGCCCATAGAGGGGCATCCGTTGATTTAGCAATCTTCTCCCTTCACCTAGCAGGTGTATCCTCCATTCTAGGAGCAGTAAATTTTATTTCAACAATTATTAATATACGGCCAGCAGGTATAACCCCTGAACGAATTCCTCTATTTGTATGATCAGTAGGAATCACTGCCCTTTTACTCCTATTATCTCTCCCAGTCTTAGCAGGAGCTATCACTATACTATTAACTGATCGTAATTTCAATACATCATTCTTTGATCCATCAGGAGGAGGGGATCCTATTCTATACCAGCATTTATTT
>IBIHP061-20|Eurydema ornata|COI-5P|MW536016
AACTTTATACTTCTTATTTGGTATATGAGCAGGAATAGTAGGATCAGCAATAAGTTTAATTATTCGAATTGAATTAGGACAACCAGGTAGATTCATTGGAGATGATCAAATTTATAATGTTGTAGTTACAGCACACGCATTCGTAATAATTTTCTTTATAGTTATACCCATTATAATTGGTGGATTTGGAAATTGACTAGTACCTTTAATAATTGGAGCACCTGATATGGCATTTCCTCGAATAAATAATATAAGATTTTGATTGTTACCTCCTTCATTAACACTATTAATAGTAAGAAGATTAGCTGAATCAGGTGCCGGTACTGGTTGAACAGTTTATCCACCACTATCTAGAAATTTATCCCACAGAGGTGCATCAGTAGACTTAGCTATTTTTTCACTGCATTTAGCAGGTGTATCTTCAATTTTAGGTGCAGTGAATTTCATTTCAACTATTATCAATATACGACCTGCAGGAATAACTCCTGAACGAATTCCCTTATTTGTTTGATCTGTTGGAATTACAGCATTATTATTATTATTATCATTACCAGTATTAGCAGGTGCTATTACTATACTATTAACTGATCGAAATTTCAACACATCATTTTTTGACCCTTCAGGAGGAGGGGATCCCATTCTATATCAACATTTATTT
>IBIHP062-20|Beosus maritimus|COI-5P|MW536023
AACACTATACTTTATATTTGGTATATGATCAGGAATAGTAGGATCATCATTAAGATGAATCATCCGAATTGAACTAGGACAACCAGGTATATTCATTGGAGATGATCAAATTTATAATGTTATTGTTACTGCACACGCATTTATTATAATTTTCTTTATAGTTATACCTATCATAATTGGAGGATTTGGCAATTGATTAGTTCCATTAATAATTGGAGCCCCAGATATAGCATTCCCCCGTATAAATAACATAAGATTTTGACTTTTACCCCCATCCCTAACATTATTATTATCCAGAAGAATAGTAGAAATAGGGGCAGGTACAGGATGAACTGTATACCCACCCCTATCTAATAGATTATTTCATAGAGGAGCATCAGTTGACTTAGCAATTTTTTCATTACACCTAGCAGGTATTTCATCAATCTTAGGAGCCATCAACTTCATTTCAACAATTATTAATATACGGCCTGCTGGTATATCCCCAGAACAAATCCCCCTATTCGTTTGATCTGTAGGAATTACAGCCCTACTTTTATTATTATCTTTACCCGTTTTAGCAGGAGCTATCACTATACTATTAACTGATCGAAACTTTAACACATCATTTTTTGATCCTACAGGAGGAGGTGACCCTATCCTATATCAACACTTATTC
>IBIHP063-20|Aradus flavicornis|COI-5P|MW536087
AACTCTATATTTTCTATTCGGAATATGATCAGGTATAGTGGGAACCTCAATAAGATGAATTATTCGTATTGAACTAGGGCAACCAGGATCATTCATTGGAGACGATCAAATCTATAATGTAATCGTTACCGCACATGCTTTCATCATAATTTTCTTCATAGTAATACCAATCATAATTGGAGGATTCGGAAACTGACTAGTGCCTTTAATAATTGGAGCACCCGATATAGCATTCCCACGAATAAATAATATAAGCTTCTGACTCTTGCCCCCATCAATCACCTTACTCCTAGCTAGAAGTATGGTAGAAAGAGGAGCAGGAACAGGATGAACTGTTTACCCCCCACTGTCCAGCAACCTAGCACATAGAGGAGCATCAGTAGATCTGGCAATCTTCTCCCTGCACCTTGCAGGTGTCTCTTCAATCCTAGGAGCCGTAAATTTCATTACTACAATCATTAATATGCGGCCAGAAGGAATATCACCAGAACGAATCCCTTTATTTGTATGATCAGTGGGAATCACTGCATTACTACTACTGCTCTCCCTACCCGTACTAGCAGGAGCAATTACTATACTACTAACAGACCGAAACCTAAACACCACATTCTTTGACCCTGCAGGTGGTGGAGATCCTGTCCTATACCAACACCTATTC
>IBIHP064-20|Dicranocephalus agilis|COI-5P|MW536090
AACCCTATACTTCATTTTTGGTATATGGGCAGGAATAGTAGGATCATCATTAAGATGAATTATTCGAGTTGAACTAGGTCAACCAGGGTCATTCATTGGGGATGATCAAATTTATAACGTAATCGTAACAGCACATGCATTTATCATAATTTTCTTTATAGTTATACCAATTATAATTGGAGGTTTTGGTAATTGATTAGTACCTTTAATAATTGGGGCCCCTGATATAGCATTTCCACGAATAAATAATATAAGATTCTGACTTTTACCACCTTCATTAACATTATTATTAACAAGAAGAATAGTTGAAATAGGAGCTGGAACAGGATGAACTGTTTATCCCCCTCTTTCAAGTAATCTATCACATAGAGGGGCCTCAGTGGACTTAGCAATTTTTTCCCTTCACTTAGCAGGAGTTTCATCCATTTTAGGAGCTGTAAATTTCATTTCAACAATTATTAATATACGACCAGTTGGAATATTACCAGAACGAATTCCCTTATTTGTTTGATCAGTAGGAATTACTGCCCTTCTCCTTCTTTTATCTTTACCAGTACTAGCTGGTGCTATCACCATGTTATTAACTGATCGAAATTTTAATACCTCATTCTTTGATCCTACTGGTGGAGGAGACCCTATTTTATATCAACATTTATTT
>IBIHP065-20|Palomena prasina|COI-5P|MW536037
AACTTTATATTTTATATTTGGAATATGGGCAGGAATAGTTGGATCAGCCATAAGAATAATTATCCGTATTGAATTAGGACAACCAGGAAGATTTATTGGAGATGATCAAATTTATAATGTTGTAGTAACAGCCCATGCTTTTATTATAATTTTTTTTATAGTAATACCCATTATAATTGGAGGATTTGGAAATTGATTAGTACCTTTAATAATTGGAGCACCAGATATAGCCTTTCCACGAATAAATAACATAAGATTCTGATTATTACCCCCCTCATTAACTTTATTAATAGTAAGAAGATTAACAGAATCTGGAGCAGGGACAGGATGAACTGTATATCCCCCATTATCAAGAAACCTATCACATAGAGGAGCATCTGTAGATTTAGCCATTTTTTCCCTTCATTTAGCAGGTGTATCATCAATTCTTGGTGCAGTAAATTTTATTTCAACTATTATTAATATACGACCAACAGGGATAACCCCTGAACGTATTCCTTTATTTGTTTGATCTGTTGGAATCACAGCATTACTTCTATTATTATCATTACCCGTTTTAGCAGGAGCTATTACCATATTATTAACAGATCGAAATTTTAATACATCATTTTTTGATCCTTCAGGAGGGGGTGATCCGATTTTATATCAACATTTATTT
>IBIHP066-20|Lygaeus equestris|COI-5P|MW535992
AACATTATATTTTATATTTGGAATATGATCAGGAATAGTAGGATCATCTATAAGATGAATCATTCGAATTGAATTAGGTCAACCAGGAGTATTTATTGGTAATGATCAAATTTACAATGTAATTGTAACTGCTCATGCCTTTATTATAATTTTCTTTATAGTAATACCAATTATAATTGGGGGATTTGGTAATTGATTAGTCCCTTTAATAATTGGGGCCCCTGATATAGCATTCCCTCGTATAAATAACATAAGATTCTGACTTTTACCCCCATCATTAACTCTTCTTTTATCAAGAAGAATTACAGAAAGAGGAGCTGGAACAGGGTGAACTGTTTATCCACCTTTATCAAATAGAATTTTCCATAGAGGAGCATCCGTTGACATAGCAATCTTTTCTTTACACTTGGCAGGGATTTCCTCAATCTTAGGAGCTATTAATTTCATTTCAACAATTATCAATATACGACCAGCTGGTATAACACTAGAAAAAATCCCATTATTTGTATGATCTGTTGGTATTACAGCATTATTATTACTATTATCATTACCTGTATTAGCAGGAGCTATTACCATACTATTAACTGATCGAAATTTTAATACCTCATTCTTTGATCCTACCGGTGGAGGAGACCCAATTTTATATCAACATTTATTT
>IBIHP067-20|Rhopalus subrufus|COI-5P|MW536085
AACATTATACTTTATTTTTGGTATATGAGCCGGAATAGTAGGTTCATCATTAAGATGAATTATTCGTATTGAATTAGGTCAACCAGGATCATTTATCGGAGATGATCAAATTTATAACGTAATTGTAACAGCGCATGCATTTATTATAATTTTTTTTATGGTTATACCGATTATAATTGGAGGTTTTGGAAACTGACTTGTACCATTAATAATTGGAGCTCCTGATATAGCATTCCCACGAATAAACAATATAAGTTTCTGATTATTACCTCCTTCACTAACACTATTGTTAACCAGAAGTATAGTAGAAATGGGAGCAGGAACTGGTTGAACTGTCTATCCACCACTATCAAGCAACTTATCTCATAGAGGAGCCTCTGTAGACTTAGCCATCTTTTCCTTACATTTAGCAGGTGTCTCTTCAATTTTAGGTGCAATTAATTTTATCTCTACAATTATTAATATACGACCAGCTGGCATAATCCCTGAACGAATTCCATTATTTGTATGATCAGTAGGAATCACAGCTTTATTACTATTATTATCATTACCTGTACTAGCAGGAGCAATCACAATATTATTAACAGATCGTAACTTTAATACATCATTTTTTGACCCAACAGGGGGAGGAGATCCTATTTTATATCAGCACTTATTT
>IBIHP068-20|Cercopis intermedia|COI-5P|MW536066
TACATTATATATACTATTTGGAATTTGATCAGGAATAACTGGAATAGTTTTAAGTTTATTAATCCGTATAGAATTAGGTCAACCAGGGTCATTTATTGGAAATGATCAAATTTTCAATGTAATTGTAACAGCTCACGCTTTCATCATAATTTTTTTCATAGTAATACCCATTATAATTGGAGGTTTTGGAAACTGACTTGTTCCAATCATAATTGGAGCTCCAGATATAGCATTTCCTCGAATAAACAATATAAGATTCTGAATATTACCACCATCAATTACATTACTATTGTCAAGAAGCTTAATTGATAACGGAGTAGGTACCGGATGAACAGTTTATCCACCATTGTCAAGTGGAATTGCCCACTCTGGAGCTTGTGTTGATATAGCAATTTTTTCACTTCACTTAGCAGGTATTTCATCAATTTTAGGTGCCGTAAACTTTATTACAACAATCTTTAATATACGATCAACCGGAATAAATCTTGATCGAATACCTTTATTTGTTTGAGCAGTTTTAATTACTGCAATTTTACTTCTACTTTCATTACCAGTTTTAGCAGGCGCTATTACTATATTACTCACGGATCGAAATATTAATACATCTTTTTTTGATCCGGCTGGGGGAGGAGATCCTATTTTATATCAGCATCTATTC
>IBIHP069-20|Holcogaster fibulata|COI-5P|MW535988
AACTCTGTATTTTATATTTGGTATATGAGCAGGAATAGTAGGATCCGCAATAAGAATAATTATCCGAATTGAATTAGGGCAACCTGGAAGCTTTATTGGAGACGATCAAATTTATAATGTAGTAGTAACAGCCCACGCATTTATTATAATTTTCTTTATAGTAATGCCAATTATAATCGGAGGATTTGGAAATTGATTAGTCCCTTTAATGATTGGAGCCCCTGATATAGCCTTTCCACGAATAAATAATATAAGATTCTGATTATTACCTCCTTCTTTAACTTTATTAATAATAAGTAGATTGGCAGAATCTGGAGCAGGAACTGGATGAACAGTTTATCCTCCTTTATCTAGAAATTTATCCCATAGAGGAGCATCAGTTGATTTAGCTATTTTTTCACTTCACTTAGCAGGAGTTTCTTCAATTCTTGGGGCTGTAAATTTCATTTCAACAATTATTAATATACGACCCAAGGGAATAACACCTGAACGTATCCCTCTATTCGTTTGATCTGTTGGAATCACTGCACTCCTGTTACTACTATCATTACCTGTACTAGCAGGGGCTATCACTATATTATTAACTGATCGAAATTTTAATACATCTTTCTTTGATCCTTCAGGAGGAGGGGATCCTATTTTATATCAACACTTATTT
>IBIHP070-20|Pentatoma rufipes|COI-5P|MW536039
AACTCTATATTTCTTATTTGGTATATGAGCAGGTATAGTAGGATCAGCTATAAGTATTATTATTCGAATTGAATTAGGTCAACCCGGAAGATTTATTGGAGATGATCAAATTTATAATGTTGTAGTTACAGCTCATGCTTTTATTATAATTTTCTTTATAGTTATGCCAATTATAATTGGTGGGTTTGGAAATTGACTAGTACCTTTAATAATTGGAGCACCTGATATAGCCTTTCCACGAATAAATAATATAAGATTTTGATTATTACCCCCTTCATTAACATTATTAATAATAAGAAGATTAACAGAAGCTGGAGCTGGTACTGGCTGAACAGTTTACCCCCCTTTATCTAGAAATTTATCACACAGAGGAACTTCAGTAGATTTAGCTATTTTTTCTCTTCATTTAGCAGGGGTTTCTTCAATTTTAGGTGCAGTAAATTTCATTTCAACAATTATAAATATACGCCCAACTGGAATAACTCCCGAGCGAATTCCTCTATTCGTTTGATCTGTTGGAATTACAGCTTTACTTTTATTGTTATCACTACCAGTATTAGCTGGAGCTATTACAATATTATTAACAGATCGAAATTTTAATACATCATTTTTTGACCCCTCAGGGGGTGGGGATCCCATTCTTTATCAACATTTATTT
>IBIHP071-20|Liocoris tripustulatus|COI-5P|MW536005
TACCCTATATTTCATTTTTGGGATATGATCAGGAATATTAGGGACATCACTAAGATGAATCATTCGTATTGAATTAGGTATACCTGGATCATTTATTGGAGATGACCAAACATATAATGTTGTAGTGACAGCACATGCTTTCGTCATAATCTTTTTTATAGTTATACCAATTATAATCGGTGGATTTGGAAATTGATTAGTACCTTTAATAATTGGAGCTCCCGATATAGCATTCCCACGAATAAATAATATAAGATTTTGGTTATTACCCCCCTCAATTACACTACTTATATTAAGTAGTATTGTTGAAAATGGAGTAGGGACTGGATGAACAGTATACCCACCATTATCATCCAATATTTCCCATAATGGGGCATCAGTAGATTTAGCAATCTTTTCACTACATTTAGCAGGAGTAAGATCAATCTTAGGAGCTGTTAATTTTATCTCAACAATCATTAACATGCGACCTGAAGGTATAAATGCAGAACGAATTCCATTATTTGTTTGATCAGTAGGAATTACTGCTCTATTACTATTATTATCTTTACCTGTATTAGCAGGAGCAATTACAATATTATTAACAGACCGAAACTTTAATACATCATTTTTTGACCCTGCCGGAGGGGGGGACCCAATCTTATATCAACACTTATTT
>IBIHP072-20|Micrelytra fossularum|COI-5P|MW536052
TACATTGTATTTCATCTTTGGGTTCTGATCAGGAATAGTAGGATCATCATTAAGATGAATTATTCGTGTAGAACTTGGACAACCAGGCTCTTTCATTGGGGATGATCAGATTTATAATGTAATCGTTACAGCACATGCCTTTATTATAATTTTTTTTATAGTTATACCAATTATAATTGGTGGGTTTGGTAATTGATTAGTTCCTTTAATAATTGGGGCACCTGATATAGCATTCCCACGAATAAACAATATAAGCTTCTGGCTTTTACCTCCCTCTCTAACACTTTTACTAATTAGAAGAATAGTAGAAATAGGTGTAGGAACCGGTTGAACAGTATACCCTCCTCTATCAAGAAACCTATCTCATAGAGGGCCAGCTGTAGACCTAGCTATCTTTTCATTACATTTAGCAGGTATTTCATCAATTTTAGGAGCAGTAAACTTCATTTCCACTATTATAAATATGCGACCAAAAGGAATAACACAAGAACGAACACCTTTATTTGTATGATCAGTAGGAATTACAGCCTTACTTTTACTTTTATCTTTACCAGTTTTAGCAGGTGCTATTACTATATTATTAACAGACCGTAATTTTAACACTTCATTTTTTGATCCTACAGGAGGAGGAGACCCTATTTTATACCAGCACTTATTT
>IBIHP073-20|Stictopleurus punctatonervosus|COI-5P|MW535985
AACTTTATATTTTATATTTGGTATATGATCAGGAATAGTAGGATCATCTTTAAGATGAATTATCCGAATTGAATTAGGTCAACCAGGCTCATTTATTGGTGATGATCAAATTTATAATGTTATTGTTACAGCACATGCTTTTATTATAATTTTTTTTATAGTAATACCAATTATAATTGGAGGTTTTGGAAATTGATTAGTTCCTTTAATAATTGGGGCTCCTGATATAGCATTCCCTCGAATAAATAATATAAGATTCTGGCTATTACCTCCTTCCCTTACATTATTATTAACTAGTAGAATAGTTGAAATAGGTGCAGGAACAGGATGAACAGTTTATCCACCCCTTTCCAGTAATTTATCACACAGTGGTGCCTCTGTAGATTTAGCTATTTTCTCTTTGCATTTAGCAGGGGTTTCTTCTATTTTAGGTGCAGTAAATTTTATCTCAACTATTATTAATATACGACCAATAGGGATAATTCCTGAACGTATTCCTTTATTTGTTTGATCTGTAGGAATTACAGCATTATTATTATTATTATCTTTACCAGTATTAGCAGGAGCAATTACTATACTTTTAACTGACCGAAATTTCAATACATCATTTTTTGATCCAACAGGAGGGGGTGACCCTATTCTTTATCAACATTTATTC
>IBIHP074-20|Dictyophara europaea|COI-5P|MW535967
TACTATATATTTCATTATAGGACTGTGATCAGGTCTTCTAGGAACAATAAGAAGAATAATTATTCGAATAGAATTAATACAACCAGGATCAATAATTAAAAATGACCAAATTTATAATACAATTGTTACATCACACGCATTTATTATAATCTTTTTCATGGTTATACCAATTATAATTGGTGGATTTGGAAATTGACTTGTACCATTAATAATTGGTGCACCAGATATAGCATTTCCACGAATAAATAATTTAAGATTTTGATTACTACCCCCATCAATAACAATACTATTAATAAGTTCTATTACAGGTTCAGGATCAGGAACAGGATGAACAGTTTATCCACCACTATCAGCTCAGATTGCCCATTCAGGACCATCAGTAGACTTAACAATTTTTTCATTACATATTGCAGGAATTAGATCAATTTTAGGAGCAATTAACTTTATTTCAACTATTACAAATATACGACCAAACCCTATAAAACTAGAAAATACACCACTTTTTTGCTGATCAGTATTAATTACAGCAATTTTGTTACTAGTATCTTTACCCGTTTTAGCAGGTGCTATTACTATACTATTAACTGACCGAAATTTTAACACATCATTTTTTGATCCATCAGGAGGGGGAGATCCAATTTTATATCAACATCTATTT
>IBIHP075-20|Carpocoris mediterraneus atlanticus|COI-5P|MW536064
AACATTATACTTTATTTTCGGAATATGAGCAGGAATAGTAGGATCAGCTATAAGAGTAATTATTCGTATTGAATTAGGACAACCCGGAAGATTTATTGGGGATGATCAAATCTACAATGTAGTAGTAACTGCTCACGCATTTATTATAATCTTTTTCATAGTAATACCAATTATAATTGGGGGATTTGGTAACTGATTAGTTCCTTTAATAATTGGAGCCCCTGATATAGCATTCCCCCGAATAAATAATATAAGATTCTGACTATTACCTCCCTCCCTAACATTACTAATAATAAGTAGTCTTACAGAATCTGGAGCAGGAACTGGATGAACTGTTTATCCTCCTTTATCAAGAAATCTAGCCCATAGAGGGGCCTCCGTTGATTTAGCAATCTTCTCCCTTCACCTAGCAGGTGTATCCTCTATTCTAGGAGCAGTAAATTTTATTTCAACAATTATTAACATACGACCAACAGGCATAACTCCTGAACGAATTCCTCTATTTGTATGATCAGTAGGAATCACTGCCCTTTTACTATTATTATCTCTCCCAGTCTTAGCAGGAGCTATCACTATACTATTAACTGATCGTAATTTCAACACATCATTCTTCGATCCATCAGGAGGAGGGGATCCTATTTTATACCAGCATTTATTT
>IBIHP076-20|Philaenus spumarius|COI-5P|MW536068
AACTTTATATTTTCTATTTGGGATTTGATCTGGAATAATTGGGACTACTCTAAGATTATTAATTCGGGTTGAATTGGGTCAACCTGGGTCATTTATTGGGGATGATCAAATTTATAATGTAATTGTAACTTCCCATGCTTTTATCATGATTTTTTTTATAGTTATACCAATTATAATTGGTGGTTTTGGAAATTGATTAGTTCCATTAATAATTGGTGCTCCTGACATAGCATTTCCACGAATAAATAATATAAGATTTTGAATGCTTCCTCCTTCATTAACGCTTCTTCTTTCAAGAAGAATAATTGATAATGGAGTAGGGACGGGATGAACAGTTTATCCTCCTTTATCAAGAGGTATAGCACATGCTGGTGCATGTGTTGATTTAGCTATTTTCTCTTTACATTTAGCAGGAATTTCTTCTATTCTAGGTGCTGTAAATTTTATTACTACTATTTTTAATATACGTTCTTCAGGTATGAAAATAGATCGAACTCCTTTATTTGTATGAGCAGTTTTGATTACTACAATTTTACTTTTACTTTCCTTACCAGTCTTGGCTGGAGCTATTACAATGTTATTAACAGATCGAAATATTAATACTTCATTTTTTGATCCGTCGGGGGGAGGAGATCCAATTTTATACCAACATCTATTT
>IBIHP077-20|Philaenus spumarius|COI-5P|MW535998
AACTTTATATTTTCTATTTGGGATTTGATCTGGAATAATTGGGACTACTCTAAGATTATTAATTCGGGTTGAATTGGGTCAACCTGGGTCATTTATTGGGGATGATCAAATTTATAATGTAATTGTAACTTCCCATGCTTTTATCATGATTTTTTTTATAGTTATACCAATTATAATTGGTGGTTTTGGAAATTGATTAGTTCCATTAATAATTGGTGCTCCTGACATAGCATTTCCACGAATAAATAATATAAGATTTTGAATGCTTCCTCCTTCATTAACGCTTCTTCTTTCAAGAAGAATAATTGATAATGGAGTAGGGACGGGATGAACAGTTTATCCTCCTTTATCAAGAGGTATAGCACATGCTGGTGCATGTGTTGATTTAGCTATTTTCTCTTTACATTTAGCAGGAATTTCTTCTATTCTAGGTGCTGTAAATTTTATTACTACTATTTTTAATATACGTTCTTCAGGTATGAAAATAGATCGAACTCCTTTATTTGTATGAGCAGTTTTGATTACTACAATTTTACTTTTACTTTCCTTACCAGTCTTGGCTGGAGCTATTACAATGTTATTAACAGATCGAAATATTAATACTTCATTTTTTGATCCGTCGGGGGGAGGAGATCCAATTTTATACCAACATCTATTT
>IBIHP078-20|Philaenus spumarius|COI-5P|MW535976
AACTTTATATTTTCTATTTGGGATTTGATCTGGAATAATTGGGACTACTCTAAGATTATTAATTCGGGTTGAATTGGGTCAACCTGGGTCATTTATTGGGGATGATCAAATTTATAATGTAATTGTAACTTCCCATGCTTTTATCATGATTTTTTTTATAGTTATACCAATTATAATTGGTGGTTTTGGAAATTGATTAGTTCCATTAATAATTGGTGCTCCTGACATAGCATTTCCACGAATAAATAATATAAGATTTTGAATGCTTCCTCCTTCATTAACGCTTCTTCTTTCAAGAAGAATAATTGATAATGGAGTAGGGACGGGATGAACAGTTTATCCTCCTTTATCAAGAGGTATAGCACATGCTGGTGCATGTGTTGATTTAGCTATTTTCTCTTTACATTTAGCAGGAATTTCTTCTATTCTAGGTGCTGTAAATTTTATTACTACTATTTTTAATATACGTTCTTCAGGTATGAAAATAGATCGAACTCCTTTATTTGTATGAGCAGTTTTGATTACTACAATTTTACTTTTACTTTCCTTACCAGTCTTGGCTGGAGCTATTACAATGTTATTAACAGATCGAAATATTAATACTTCATTTTTTGATCCGTCGGGGGGAGGAGATCCAATTTTATACCAACATCTATTT
>IBIHP079-20|Psallus varians|COI-5P|MW536027
CACTCTATATTTTTTATTTGGAATATGAGCAGGAATATTAGGCACATCACTAAGATGAATTATTCGAATCGAATTAGGTATACCAGGATCATTCATCGGAGATGATCAAACATATAATGTAGTAGTAACTGCCCACGCATTCATTATAATTTTTTTCATAGTAATACCTATTATAATTGGGGGATTCGGAAATTGACTAGTACCTTTAATAATTGGGGCACCAGATATAGCATTTCCCCGAATAAACAATATAAGATTTTGACTATTACCACCATCTATTACATTATTAGTAATAAGAAGAATTGTAGAAAACGGTGCAGGAACTGGATGAACAGTATACCCACCCCTCTCATCAAACATTTCCCACGCAGGAGCATCAGTAGATTTAGCAATCTTTTCACTACACCTAGCAGGTGTATCATCAATCCTAGGTGCAGTAAATTTTATCTCAACAATTATTAATATACGGCCTAATGGTATAACAGCAGAACGAATCCCATTATTTGTTTGATCAGTAGGGATTACTGCATTATTATTATTATTATCATTACCAGTACTAGCTGGTGCCATTACCATGCTATTAACAGACCGTAATTTTAATACTTCATTCTTCGACCCTGCAGGAGGTGGAGACCCTATTCTATACCAACACTTATTC
>IBIHP080-20|Harpocera thoracica|COI-5P|MW536078
CACTCTATATTTTATATTCGGAATATGAGCAGGAATACTAGGCACATCCCTAAGATGAATTATCCGAATTGAGCTAGGAATACCAGGTTCATTTATTGGAGATGATCAAACATATAATGTAGTTGTGACAGCCCACGCATTCATTATAATTTTCTTCATAGTGATACCAATCATAATCGGGGGATTCGGAAATTGACTTGTACCTTTAATAATTGGGGCACCCGATATAGCATTCCCTCGAATAAATAATATGAGATTTTGACTCTTACCCCCCTCAATTACTCTACTTACAATAAGTAGAGTCGTAGAGAGAGGGGCAGGGACCGGATGAACAGTATATCCTCCTCTATCATCAAATATTTCACATGCAGGGGCATCAGTAGATCTAGCAATTTTCTCACTACACTTAGCAGGTGTCTCATCAATCCTAGGAGCCGTAAATTTTATTTCCACAATCATTAATATACGACCAGCCGGTATAACAGCTGAACGAATTCCATTATTTGTATGATCAGTAGGAATTACTGCCCTATTATTATTATTATCTTTACCTGTATTAGCAGGTGCTATCACTATATTATTAACTGACCGAAATTTTAACACATCATTCTTTGACCCAGCCGGGGGAGGAGACCCTATCCTATATCAACATTTATTC
>IBIHP081-20|Cyphostethus tristriatus|COI-5P|MW536060
AACACTCTATTTCTTATTCGGTATGTGGGCAGGAATAGTAGGTACTGCAATAAGATGAATCATTCGAATTGAATTAAGACAACCTAGATCATTTATCGGGGATGATCAAATCTATAATGTAGTAGTTACTGCTCATGCTTTTATTATAATTTTTTTTATAGTAATACCTATTATAATTGGAGGTTTTGGTAACTGACTAGTGCCACTAATAATCGGAGCACCAGATATAGCATTTCCCCGAATAAATAACATAAGATTCTGATTATTACCCCCCTCGATCACATTGCTTTTAGTAAGAAGAATAGCAGAATCAGGTGTAGGGACCGGATGAACAGTATATCCTCCTCTATCAAGTAATATAGCACATAGAGGGGCATCTGTAGATCTAGCTATCTTCTCACTACATTTAGCAGGGGTGTCATCTATTCTAGGAGCCGTCAATTTTATTTCAACTATTATAAATATACGACCAAAAGGCATACTACCTGAACGAGTACCTCTATTTGTATGGTCCGTAGGAATTACTGCATTACTATTATTATTATCATTACCAGTACTAGCTGGTGCCATCACTATACTATTGACTGATCGTAATTTTAATACTTCATTCTTTGACCCTTCTGGAGGGGGAGACCCTATTTTATATCAGCATCTATTT
>IBIHP082-20|Macroscytus brunneus|COI-5P|MW536077
AACCCTTTATTTCATATTCGGTATATGAAGAGGACTAGTAGGTACAGCCATAAGATGAATTATCCGAATTGAATTAGGACAACCAGGAATATTCATTGGAGATGATCAAATCTATAATGTTATTGTAACAGCTCATGCATTTATCATAATTTTCTTCATAGTTATGCCTGTTATAATTGGAGGTTTTGGTAACTGATTAGTACCTTTAATAATCGGTGCCCCAGATATAGCCTTTCCACGAATAAATAATATAAGATTTTGACTTTTACCCCCTTCATTAACCCTCTTAATTGTTAGAAGAACAGTAGAAATAGGTGCAGGAACAGGATGAACCGTTTACCCCCCATTATCAAGCAACCTTTCACATAGAGGAGCATCAGTAGATTTAGCAATCTTCTCATTACATTTAGCTGGAGTATCATCTATTCTAGGGGCAGTAAATTTTATTTCAACTATCATTAACATACGACCAGCCGGGATAACTCCAGAACGAACACCTTTATTTGTGTGATCAGTAGGAATTACTGCTTTACTATTATTACTATCATTGCCTGTACTAGCTGGAGCTATTACCATATTATTAACAGATCGAAACTTCAATACATCATTCTTTGACCCTTCAGGGGGAGGGGACCCTATTCTATATCAACACCTTTTC
>IBIHP085-20|Oncocephalus gularis|COI-5P|MW535991
AACTCTATATTTTTTGTTAGGTGCCTGAGCTGGAATAGTTGGAACCTCATTAAGTTGACTAATTCGAATCGAACTTGGGCAACCAGGATCATTTATCGGAGATGATCAAACATATAATGTTGTTGTAACCGCACACGCTTTCGTAATAATTTTTTTCATGGTTATGCCCGTTATAATTGGAGGATTTGGTAACTGATTAATCCCCTTAATAATTGGAGCACCAGACATAGCTTTCCCCCGAATGAATAATATAAGATTTTGATTATTACCCCCATCCCTGACTCTTTTAATTATAAGAAGAATAACTGAAAGAGGAGCAGGAACTGGCTGAACAGTTTACCCCCCATTATCAAGAAATATCTCCCACAGAGGGGCATCTGTTGATCTAACAATTTTTTCATTACACCTAGCAGGTATCTCATCAATTCTAGGAGCAATTAATTTTATTTCAACAATTATCAATATACGACCAATAGGAATAACCCCAGAACGAATCCCATTATTTGCATGATCAGTAGGAATTACAGCTTTACTCTTATTGCTATCCCTACCAGTCCTAGCAGGAGCAATTACTATATTATTAACTGATCGTAATTTCAATACATCATTCTTCGACCCCGCAGGAGGGGGGGACCCTATTCTATATCAACACTTATTT
>IBIHP086-20|Phytocoris varipes|COI-5P|MW535974
AACTCTATATTTTATTTTTGGATTATGAGCAGGAATATTAGGAACATCATTAAGATGAATTATCCGTATTGAACTAGGAATACCAGGATCCTTTATCGGAGATGATCAAACATACAATGTAATTGTCACAGCTCATGCATTCATCATAATTTTTTTTATAGTTATACCAATTATAATTGGAGGATTCGGAAATTGACTAGTGCCTTTAATAATTGGAGCTCCAGATATAGCATTCCCACGAATAAATAATATAAGATTTTGACTCCTACCACCATCAATCACCTTATTAATTATAAGAAGAATTGTAGAAAACGGTGCAGGAACTGGATGAACAGTATACCCTCCCTTATCAGCTAATATCTCACATAATGGAGCATCAGTTGACCTGGCTATTTTTTCACTTCACCTAGCAGGTGTATCATCAATTCTAGGAGCAGTAAATTTTATCTCAACAATCACTAATATACGACCAGAAGGAATAACACTTGAACGAATCCCACTATTCGTTTGATCAGTAGGAATCACTGCTTTATTACTATTACTATCACTACCAGTATTAGCTGGTGCTATTACAATATTATTAACAGATCGAAACTTTAATACATCATTCTTTGACCCTGCAGGAGGGGGAGATCCTATTTTATATCAACACTTATTC
>IBIHP088-20|Reduvius personatus|COI-5P|MW536025
AACTCTTTATTTTCTCTTCGGTGGCTGAGCAGGTATAGTAGGAACATCGCTCAGATGACTAATTCGAATTGAATTAGGACAACCAGGATCATTTATCGGTGATGATCAAACGTATAATGTTATAGTTACTGCACATGCATTCATTATAATTTTCTTCATAGTTATGCCTATTATAATTGGAGGATTTGGAAACTGATTAGTGCCCTTAATGATTGGGGCCCCAGATATAGCTTTCCCACGAATAAATAATATAAGTTTTTGACTTTTACCCCCATCTCTGACTCTCTTAATTATAAGAAGCATCGTGGAAACAGGAGCAGGAACAGGATGAACCGTCTACCCCCCTTTATCAAGAAATGTAAGACATGCGGGTGCATCCGTTGACCTTGCAATTTTTTCTCTTCACCTAGCAGGTATTTCATCAATCCTAGGAGCAGTAAACTTTATTTCAACCATCATTAATATACGAACTGCTGGAATAACCCCAGAACGGATCCCTCTATTTGTCTGATCAGTAGGTATTACTGCACTTCTTCTTCTCCTCTCTTTACCTGTCTTAGCAGGAGCAATTACCATGCTCCTAACAGATCGAAACTTTAACACAAGATTTTTTGACCCAGCTGGAGGGGGGGATCCTATCTTATATCAACATTTATTT
>IBIHP089-20|Closterotomus trivialis|COI-5P|MW536038
CACTTTATATTTTATTTTCGGAATATGGGCCGGAATGTTAGGTACATCATTAAGATGAATTATCCGAATCGAACTAGGCATACCAGGATCATTTATTGGAGACGATCAAACATATAACGTAGTAGTAACTGCTCATGCATTTATCATAATTTTCTTTATAGTTATACCAATCATAATTGGAGGATTCGGAAATTGATTAGTACCTTTAATAATTGGTGCCCCCGACATAGCATTTCCACGAATAAACAATATAAGATTTTGACTTTTACCACCATCAATTACATTACTAATTATAAGAAGAATCGTAGAAAACGGAGCAGGTACTGGATGAACAGTATATCCTCCACTATCAGCTAACATTTCCCATAATGGGGCATCAGTAGATTTAGCAATCTTCTCATTACATTTAGCAGGTGTATCATCCATTCTAGGTGCTGTAAATTTTATCTCAACAATTATTAACATACGACCTGCAGGAATAACAGCAGAACGAATCCCACTTTTTGTCTGATCTGTAGGAATTACAGCACTTTTATTACTATTATCATTACCAGTACTAGCAGGAGCTATTACTATATTATTAACCGATCGAAACTTCAACACATCATTCTTTGACCCTGCAGGAGGAGGAGATCCTATCCTATACCAGCACTTATTC
>IBIHP090-20|Graphosoma italicum|COI-5P|MW536094
AACATTATATTTTCTATTTGGAATATGAGCAGGAATAGTAGGATCAGCTATAAGCTTAATTATTCGCATTGAATTAGGACAACCAGGAAGATTCATTGGAGATGATCAAATTTATAACGTCATAGTAACAGCTCATGCATTCGTAATAATTTTTTTTATAGTAATACCAATCATAATTGGAGGATTTGGAAACTGATTAGTACCCTTAATAATCGGAGCCCCAGATATAGCATTCCCACGAATAAATAATATGAGATTTTGACTATTACCCCCCTCATTAACACTATTAATAGTAAGAAGATTAGCAGAAGCTGGAGCAGGAACTGGATGAACAGTTTACCCTCCCCTATCTAGAAATATTTCACACAGAGGAGCCTCAGTAGATTTAGCAATCTTTTCCCTTCACTTAGCTGGTGTTTCATCAATTCTAGGAGCAGTAAATTTTATTTCAACAATTATCAATATACGACCTGCAGGTATAACTCCTGAACGTATTCCGCTATTCGTTTGATCCGTTGGAATTACCGCATTATTATTACTGTTATCATTACCAGTACTAGCTGGTGCCATTACTATATTATTAACAGATCGAAACTTCAATACCTCATTCTTCGACCCATCAGGAGGAGGAGACCCTATTCTATATCAACATCTTTTC
>IBIHP091-20|Piezodorus lituratus|COI-5P|MW536093
AACATTATATTTCTTATTTGGCATATGAGCTGGAATAGTAGGATCTGCTATAAGAATTATTATTCGTATTGAATTAGGACAACCAGGAAGATTTATCGGAGATGATCAAATTTATAATGTTGTAGTTACAGCACACGCATTTGTTATAATTTTCTTTATAGTTATGCCCATTATAATTGGTGGATTTGGGAACTGATTAGTACCTTTAATAATTGGTGCCCCAGATATAGCATTTCCACGAATAAATAATATAAGATTCTGATTATTACCACCTTCATTAACACTATTAATAGTAAGAAGATTAGCAGAAGCAGGGGCTGGAACTGGTTGAACAGTTTATCCACCCTTATCAAGAAATCTATCCCATAGAGGAGCATCTGTAGATTTAGCAATCTTCTCCCTTCATTTAGCAGGAGTTTCATCAATTCTAGGAGCTGTAAATTTTATTTCTACAATTATTAATATACGACCAGCAGGAATAATTCCTGAACGAATTCCATTATTTGTTTGATCTGTAGGAATTACAGCATTATTGCTTCTTTTATCATTACCAGTATTAGCTGGAGCCATTACAATATTATTAACAGATCGAAATTTTAATACATCATTCTTTGATCCATCTGGAGGAGGAGATCCTATTTTATATCAACATCTTTTT
>IBIHP092-20|Liorhyssus hyalinus|COI-5P|MW536021
AACTTTATATTTTCTATTTGGAATATGATCTGGAATAGTAGGATCATCTTTAAGTTGAATTATTCGAGTTGAATTAGGACAACCAGGATCATTTATTGGGGATGATCAAATTTATAATGTAATCGTTACAGCTCATGCTTTTATTATAATTTTCTTTATAGTTATACCAATTATAATTGGAGGATTTGGAAATTGACTTGTACCACTAATAATTGGAGCCCCTGATATAGCATTCCCTCGAATAAATAATATAAGATTTTGATTATTACCACCTTCATTAACTTTACTATTAACTAGAAGAATAGTAGAAATAGGAGCCGGAACTGGTTGAACTGTATATCCTCCTCTATCAAGAAATTTATCACATAGAGGAGCATCAGTAGATCTAGCAATTTTTTCACTACACCTTGCAGGTGTTTCATCTATTTTAGGAGCAGTAAATTTTATTTCAACAATTATTAATATACGACCTGCAGGTATAATTCCAGAACGAATTCCCCTATTTGTTTGATCTGTAGGAATTACTGCCCTTCTTCTTCTTTTATCACTACCTGTTCTAGCTGGGGCTATCACGATATTATTAACTGATCGAAACTTTAATACATCATTCTTTGACCCTACAGGAGGAGGAGATCCAATTTTATATCAACATTTATTC
>IBIHP099-20|Carpocoris mediterraneus atlanticus|COI-5P|MW536029
AACATTATACTTTATTTTCGGAATATGAGCAGGAATAGTAGGATCAGCTATAAGAGTAATTATTCGTATTGAATTAGGACAACCCGGAAGATTTATTGGAGATGACCAAATCTACAATGTAGTAGTAACTGCTCACGCATTTATTATAATCTTTTTCATAGTAATACCAATTATAATTGGAGGATTTGGTAACTGATTAGTTCCTTTAATAATTGGAGCCCCTGATATAGCATTCCCCCGAATAAATAATATAAGATTCTGACTATTACCCCCCTCCCTTACATTACTAATAATAAGTAGACTTACAGAATCTGGAGCAGGAACTGGATGAACTGTATACCCTCCTTTATCAAGAAATCTAGCCCATAGAGGGGCATCCGTTGATTTAGCAATCTTCTCCCTCCACCTAGCAGGTGTATCCTCCATTCTAGGAGCAGTAAATTTTATTTCAACAATTATTAATATACGGCCAGCAGGTATAACCCCTGAACGAATTCCTCTATTTGTATGATCAGTAGGAATCACTGCCCTTTTACTCCTATTATCTCTCCCAGTCTTAGCAGGAGCTATCACTATACTATTAACTGATCGTAATTTCAATACATCATTCTTTGATCCATCAGGAGGAGGGGATCCTATTCTATACCAGCATTTATTT
>IBIHP100-20|Philaenus spumarius|COI-5P|MW535975
AACTTTATATTTTCTATTTGGGATTTGATCTGGAATAATTGGGACTACTCTAAGATTATTAATTCGGGTTGAATTGGGTCAACCTGGGTCATTTATTGGGGATGATCAAATTTATAATGTAATTGTAACTTCCCATGCTTTTATCATGATTTTTTTTATAGTTATGCCAATTATAATTGGTGGTTTTGGAAATTGATTAGTTCCATTAATAATTGGTGCTCCTGACATAGCATTTCCACGAATAAATAATATAAGATTTTGAATGCTTCCTCCTTCATTAACGCTTCTTCTTTCAAGAAGAATAATTGATAATGGAGTAGGGACGGGATGAACAGTTTATCCTCCTTTATCAAGAGGTATAGCACATGCTGGTGCATGTGTTGATTTAGCTATTTTCTCTTTACATTTAGCAGGAATTTCTTCTATTCTAGGTGCTGTAAATTTTATTACTACTATTTTTAATATACGTTCTTCAGGTATGAAAATAGATCGAACTCCTTTATTTGTATGAGCAGTTTTGATTACTACAATTTTACTTTTACTTTCCTTACCAGTCTTGGCTGGAGCTATTACAATGTTATTAACAGATCGAAATATTAATACTTCATTTTTTGATCCGTCGGGGGGAGGAGATCCAATTTTATACCAACATCTATTT
>IBIHP104-20|Naucoris maculatus|COI-5P|MW536056
AACATTATATTTTATTTTTGGAATTTGATCAGGGATAGTAGGAACATCATTAAGATGATTAATTCGAATTGAATTAGGTCAACCAGGATCATTTATTGGAGATGATCAAATCTATAATGTAATCGTAACAGCACATGCTTTTATTATAATTTTCTTTATAGTTATACCAATTATAATTGGTGGATTTGGAAATTGATTGGTACCATTAATAATTGGAGCACCAGATATAGCCTTCCCACGAATAAATAATATAAGATTCTGACTATTACCACCATCACTAACACTATTATTAGCAAGTAGTATTGTAGATAATGGTGCAGGAACAGGATGAACTGTTTACCCACCATTATCAAGAAATATTGCCCATAATGGGGCATCTGTTGATCTAGCAATTTTCTCACTACATTTAGCAGGTGTTTCATCAATTTTAGGAGCTGTTAACTTCATTTCAACAATCATTAATATACGATCAACAGGAATATCACCTGATAAAATACCATTATTTGTATGATCAGTAGGTATTACTGCACTATTATTATTATTATCATTACCAGTATTAGCTGGTGCAATCACAATACTATTAACAGACCGAAACTTAAATACATCCTTCTTTGATCCTGCGGGAGGGGGAGATCCTGTATTATATCAACACTTGTTT
>IBIHP106-20|Berytinus montivagus|COI-5P|MW536032
AACTTTATACTTTCTATTCGGGATATGATCAGGAATAGTAGGTTCATCCCTAAGATGAATTATTCGAGTAGAATTAGGCCAACCAGGATCATTCATCGGAGATGATCAAATCTATAACGTAATCGTAACAGCACACGCATTTATTATAATCTTCTTCATAGTTATACCAATCATAATTGGAGGTTTCGGAAACTGGCTTGTACCTTTAATAATTGGAGCACCAGATATAGCTTTCCCACGAATAAACAACATAAGATTCTGACTATTACCTCCTTCTTTAACTTTACTTTTAACTAGAAGTATAGTAGAAATAGGAGCAGGAACAGGTTGAACAGTTTATCCTCCTTTATCAAATAGATTATTTCATAGAGGAGCACCTGTAGATATAGCAATCTTTTCACTTCACCTAGCAGGAGTATCCTCCATCTTAGGAGCAATCAACTTCATTTCAACAATTATTAATATACGACCCGAAGGAATAAAACCAGAACGGATTCCTTTATTTGTTTGATCTGTAGGAATTACAGCACTACTATTATTAATTTCACTACCAGTATTAGCAGGAGCAATTACTATATTGTTAACTGATCGAAACTTTAATACATCATTCTTTGACCCAACAGGAGGAGGAGACCCAATTCTGTATCAACATCTATTT
>IBIHP107-20|Iassus lanio|COI-5P|MW536053
AACGCTATACTTCATATTTGGTATATGAGCAGGAATATTAGGAATAATATTAAGAATATTAATCCGGATAGAATTATCATCTAATGGTCAATTACTAAATAATAGACAAATATATAATGTTATTGTAACCGCTCACGCCTTTATTATAATTTTTTTTATAGTTATACCTATTATAATTGGTGGATTTGGAAACTGATTAATTCCAATTATAATTGGAGCACCAGATATAGCTTATCCACGAATAAATAATATAAGATTTTGATTATTACCTCCATCATTAATATTAATATTATCTAGATCTATTACAGAAATAGGAGCTGGAACGGGATGAACAGTTTATCCACCTCTAGCCTCAAATATTGCTCATTCAGGACCAAGAGTTGATTTATCAATTTTTTCTCTTCACTTAGCAGGAATTTCATCTATTCTAGGAGCAATTAATTTTATTTCAACAATTATAAATATACGTAGAATAAGAATAAAAATTGAACATATACAATTATTCGTATGATCAGTTTTAATTACAGCTTTCTTATTACTATTATCATTACCAGTTTTGGCAGGAGCTATTACAATATTATTAACAGATCGTAATATTAATACATCATTTTTTGATCCTTCAGGAGGGGGGGATCCAATTTTATACCAACATTTATTT
>IBIHP109-20|Almana longipes|COI-5P|MW535980
AACACTTTATTTTATCATGGGATTATGATCAAGAATACTAGGCACAATAAGAAGAATAATTATTCGAATAGAATTAATACAACCAGGATCAATAATTAAAAATGACCAAATTTATAATACAACCGTAACATCACACGCATTTATTATAATTTTCTTTATAGTAATACCAATTATGATTGGAGGTTTTGGTAACTGACTAGTACCAATAATAATTGGAGCCCCGGATATAGCATTCCCACGAATAAATAATATGAGATTCTGACTACTACCACCATCACTTACATTATTGATTATAAGATCAACAACAGGATCAGGATCAGGAACAGGATGAACAGTTTATCCCCCCTTATCAAGCTATAGAGCACATTCAGGAGTTTCAGTAGACCTAACAATTTTTTCACTACACATAGCAGGAATTAGATCAATCATAGGAGCAATTAATTTTATTTCAACAATTATAAATATACGACCATCAGAAATAAAAATAGAAAAAATACCACTTTTTTGCTGATCAGTGCTAATTACAGCAATTTTACTCCTAGTATCATTACCAGTCCTAGCAGGAGCAATTACAATACTCCTAACAGACCGAAATCTAAATACATCATTTTTTGACCCATCAGGTGGGGGAGACCCAATCTTATACCAACACCTATTC
>IBIHP111-20|Himacerus mirmicoides|COI-5P|MW536034
AACTTTATATTTTCTATTTGGTATTTGATCAGGTATAGTAGGAACATCACTAAGATGATTAATTCGTATTGAATTAGGGCAACCAGGGTCTTTCATTGGAGATGACCAAATTTATAATGTAGTAGTTACTGCTCATGCATTTATTATAATTTTCTTTATAGTTATACCAGTAATAATTGGAGGATTTGGTAATTGATTAGTACCTTTAATAATTGGAGCACCAGATATAGCATTTCCACGTATAAATAATATAAGATTCTGATTATTACCACCCTCAATTACACTACTTTTAATAAGCAGTATTGTAGAAAAAGGGGCAGGTACAGGATGAACAGTATATCCACCATTATCTGCCAATATTGCCCATAGAGGGGCATCAGTTGACATAGCAATTTTCTCATTACATTTAGCCGGTGTATCATCAATTTTAGGAGCAGTAAACTTTATTTCAACTATTATTAATATACGACCAACAGGAATAACACCAGAACGTATTCCTTTATTTGTATGATCAGTAGGAATTACTGCCCTATTATTATTATTATCATTACCAGTATTAGCTGGAGCTATTACTATATTACTAACAGACCGTAACTTTAATACATCATTTTTTGACCCAGCAGGGGGTGGGGATCCTATTCTATATCAACATTTATTC
>IBIHP112-20|Melanocoryphus albomaculatus|COI-5P|MW536033
AACTTTATACTTCATTTTTGGAATATGATCCGGAATAGTAGGCTCATCAATAAGATGAATTATTCGAATTGAATTAGGTCAGCCAGGAATATTCATTGGAAATGATCAAATTTATAATGTTATTGTAACAGCCCACGCATTTATTATAATTTTTTTCATGGTTATACCAATCATAATTGGTGGATTTGGAAATTGACTAGTACCTTTAATAATTGGAGCCCCAGATATAGCATTTCCTCGAATAAATAATATAAGTTTTTGATTACTACCACCATCATTAACCTTATTATTATCTAGAAGAATGACAGAAAGAGGTGCTGGAACAGGATGAACTGTATATCCTCCCCTATCAAATAGAATTTTTCATAGAGGAGCTTCTGTAGATATAACTATTTTTTCTTTACATTTAGCTGGTATTTCATCAATTTTAGGAGCTATTAATTTCATTTCAACTATTATTAATATACGACCAACTGGAATAACTTTAGAAAAGATTCCATTATTTGTTTGGTCTGTAGGAATTACAGCCCTACTACTACTTTTATCATTGCCCGTATTAGCAGGAGCAATTACTATATTATTAACAGATCGAAATTTTAATACATCATTCTTTGATCCAACAGGAGGAGGAGATCCAATTTTATACCAACATTTATTC
>IBIHP113-20|Aelia rostrata|COI-5P|MW536063
AACACTATATTTCATATTTGGTATATGAGCAGGTATAGTAGGATCCGCCATAAGATTAATCATTCGTATTGAATTAGGTCAACCCGGAAGATTTATTGGGGATGACCAAATTTATAATGTAGTAGTAACTGCCCACGCTTTTATCATAATTTTCTTTATAGTTATACCAATTATAATTGGAGGATTTGGCAATTGATTAGTACCTTTAATAATTGGAGCCCCTGATATAGCATTCCCACGTATAAACAATATAAGATTCTGATTACTACCACCATCACTAACATTATTAATAATAAGTAGACTTGCAGAAGCAGGAGCTGGAACAGGTTGAACAGTATATCCACCCCTTTCCAGAAATTTATCACACAGAGGAGCATCTGTAGATCTAGCAATTTTCTCACTTCATTTAGCAGGTGTTTCTTCAATTTTGGGAGCAGTAAACTTCATTTCAACTATTATCAATATACGACCAGCAGGAATAATCCCCGAACGAATTCCACTATTCGTATGATCAGTAGGAATTACAGCATTACTATTACTTCTATCATTACCCGTACTAGCAGGTGCTATTACCATACTATTGACTGATCGAAATTTTAATACATCATTCTTTGACCCATCAGGAGGAGGAGATCCTATTTTATACCAACACTTATTC
>IBIHP114-20|Anisops sardeus|COI-5P|MW536012
AACTTTATATTTCGTATTTGGAATCTGATCAGGAATAGTAGGTACATCATTAAGATGACTAATTCGAATTGAACTAGGACAACCTGGATCATTTATTGGAGACGACCAAATCTATAATGTTATTGTAACAGCACACGCATTCATTATAATTTTCTTTATAGTTATACCTATTATAATTGGAGGATTTGGAAATTGACTTGTACCATTAATAATTGGAGCACCAGACATAGCATTCCCCCGAATAAATAATATAAGATTCTGATTATTACCACCATCAATTACACTACTATTAAGTAGTAGTATTGTAGATAATGGAGCAGGAACAGGATGAACTGTTTATCCACCCTTATCAAGAAATGTAGCACACGCTGGAGCATCAGTAGACTTAGCAATTTTCTCATTACACTTAGCAGGTGTATCATCAATTCTAGGAGCAGTAAACTTCATCTCAACAGTAATTAACATACGAGCAACAGGAATAAAGCCTGAACGAATACCTCTATTCGTATGATCAGTAAGAATTACTGCCCTATTACTTTTATTATCCCTACCTGTACTAGCAGGAGCTATTACAATATTATTAACAGATCGAAATCTGAATACATCTTTCTTTGATCCAGCAGGTGGAGGGGATCCAATCCTATATCAACACCTATTT
>IBIHP115-20|Aelia rostrata|COI-5P|MW536076
AACACTATATTTCATATTTGGTATATGAGCAGGTATAGTAGGATCCGCCATAAGATTAATCATTCGTATTGAATTAGGTCAACCCGGAAGATTTATTGGGGATGACCAAATTTATAATGTAGTAGTAACTGCCCACGCTTTTATTATAATTTTCTTTATAGTTATACCAATTATAATTGGAGGATTTGGTAATTGATTAGTACCTTTAATAATTGGAGCCCCTGATATAGCATTCCCACGTATAAACAACATAAGATTCTGATTACTACCACCATCACTAACATTATTAATAATAAGTAGACTTGCAGAAGCAGGAGCTGGAACAGGTTGAACAGTATATCCGCCCCTTTCCAGAAATTTATCACACAGAGGAGCATCTGTAGATCTAGCAATTTTCTCACTTCATTTAGCAGGTGTTTCTTCAATTTTGGGAGCAGTAAATTTCATTTCAACTATTATCAATATACGACCAGCAGGAATAATCCCCGAACGAATTCCACTATTCGTATGATCAGTAGGAATTACAGCATTATTATTACTTCTATCATTACCCGTACTAGCAGGTGCTATTACCATACTATTGACTGATCGAAATTTTAATACATCATTCTTTGACCCATCAGGAGGGGGAGATCCTATTTTATACCAACACTTATTC
>IBIHP116-20|Sigara nigrolineata|COI-5P|MW536074
AACATTGTATTTTATTTTTGGTATTTGATCAGGAATAGTTGGAACATCACTTAGATGATTAATTCGAATTGAATTGGGTCAACCAGGGTCATTTATTGGAGATGATCAAATTTATAATGTAATCGTCACAGCCCACGCATTTATTATAATTTTCTTCATGGTTATACCCATCATAATTGGGGGATTTGGAAATTGGTTGATCCCTTTAATAATTGGGGCCCCTGATATAGCATTCCCCCGAATAAATAATATAAGTTTCTGACTACTACCGCCATCTCTTACCCTACTTTTATCAAGTAGATTTGTAAATTCAGGGGCAGGAACAGGATGAACAGTTTATCCACCTTTATCAAGAAATTTAACACATAGAGGTGCATCCGTAGATTTAGCAATTTTCTCCCTTCATTTGGCAGGAGTATCATCAATTTTAGGAGCCATTAATTTTATTTCAACCATCGTGAACATGCGAGTTATAGGAATAACTCCTGAACGTACACCCCTATTTGTATGATCAGTAGGAATTACTGCCCTACTTCTGCTTCTATCCCTACCAGTATTAGCTGGAGCTATTACTATATTATTAACAGACCGTAATTTTAATACTTCATTTTTTGACCCAGCTGGAGGGGGTGATCCAATTTTATATCAACATTTATTT
>IBIHP117-20|Tettigettalna estrellae|COI-5P|MW536030
AACAATATATTTTATTTTTGGGATTTGATCTGGTATGATTGGGACAACTTTGAGAGTTTTAATTCGTGTGGAGCTTGGTACACCCGGATCATTTATCGGTGATGATCAAATTTACAATGTTATTGTAACTGCTCACGCTTTTATTATAATTTTTTTCATAGTTATACCGATTATAATTGGTGGATTTGGAAATTGATTAGTTCCACTAATAATTGGAGCTCCTGATATGGCTTTTCCCCGTATGAATAATATAAGTTTTTGATTATTACCTCCTTCTTTAATTTTGCTTTTAGTAGGAAGAATAATTGACAGAGGTGCGGGTACTGGATGGACAGTGTATCCTCCTCTATCTAGAGGAGCTGCACATTCAGGTTCATGTGTTGATTTAACTATTTTTTCTTTACATCTTGCGGGTGCATCTTCTATTCTAGGTGCTGTAAACTTTATTAGAACAATTTTTAATATACGATCAGCAGGTATTTTATTAGATCGCATACCTTTATTTGTTTGATCTGTGTTAATTACTGCATTTTTATTATTATTATCTTTACCTGTTTTAGCAGGTGCTATTACAATGCTATTAACAGATCGAAATTTAAACACATCATTTTTTGATCCTGCAGGGGGGGGAGACCCAATTTTATACCAGCATTTATTT
>IBIHP135-20|Aelia rostrata|COI-5P|MW536096
AACACTATATTTCATATTTGGTATATGAGCAGGTATAGTAGGATCCGCCATAAGATTAATCATTCGTATTGAATTAGGTCAACCCGGAAGATTTATTGGGGATGACCAAATTTATAATGTAGTAGTAACTGCCCACGCTTTTATTATAATTTTCTTTATAGTTATACCAATTATAATTGGAGGATTTGGCAATTGATTAGTACCTTTAATAATTGGAGCCCCTGATATAGCATTCCCACGTATAAACAATATAAGATTCTGATTACTACCACCATCACTAACATTATTAATAATAAGTAGACTTGCAGAAGCAGGAGCTGGAACAGGTTGAACAGTATATCCGCCCCTTTCCAGAAATTTATCACACAGAGGAGCATCTGTAGATCTAGCAATTTTCTCACTTCATTTAGCAGGTGTTTCTTCAATTTTGGGAGCAGTAAATTTCATTTCAACTATTATCAATATACGACCAGCAGGAATAATCCCCGAACGAATTCCACTATTCGTATGATCAGTAGGAATTACAGCATTATTATTACTTCTATCATTACCCGTACTAGCAGGTGCTATTACCATACTATTGACTGATCGAAATTTTAATACATCATTCTTTGACCCATCAGGAGGGGGAGATCCTATTTTATACCAACACTTATTC
>IBIHP139-20|Eurydema ornata|COI-5P|MW536022
AACTTTATATTTCTTATTTGGTATATGAGCAGGGATAGTAGGATCAGCAATAAGTCTAATTATTCGAATTGAATTAGGACAACCAGGTAGATTCATTGGAGATGATCAAATTTATAACGTTGTAGTAACAGCACATGCATTCGTAATAATTTTCTTTATAGTTATACCCATTATAATTGGTGGATTTGGAAATTGATTAGTACCTTTAATAATTGGAGCACCTGATATGGCATTTCCTCGAATAAATAATATAAGATTTTGATTATTACCTCCTTCACTAACATTATTAATAGTAAGAAGATTAGCTGAATCAGGTGCTGGTACTGGTTGAACAGTTTATCCGCCACTATCTAGAAATTTATCCCACAGAGGTGCATCTGTAGACCTAGCTATTTTTTCACTACATTTAGCAGGTGTGTCTTCAATTTTAGGTGCAGTAAATTTCATTTCAACTATTATTAATATGCGACCCGCAGGAATAACTCCTGAACGAATTCCCTTATTTGTTTGATCTGTTGGAATTACAGCATTATTATTATTATTATCATTACCAGTATTAGCTGGTGCTATTACTATATTATTAACTGATCGAAATTTCAACACATCATTTTTTGACCCTTCAGGAGGGGGAGATCCTATTCTATATCAACATTTATTT
>IBIHP141-20|Aphrophora corticea|COI-5P|MW535990
TACTTTATATTTTTTATTTGGTATTTGATCAGGTATAATTGGAACAACCTTAAGATTATTAATTCGGGTAGAATTGGGTCAACCCGGATCTTTTATTGGTGATGATCAAATTTATAATGTTATTGTTACTTCTCATGCTTTTATTATAATTTTTTTTATAGTAATACCAATTATAATTGGGGGATTTGGTAATTGATTAGTACCTTTAATAATTGGTGCACCAGACATAGCATTTCCTCGTATAAATAATATAAGATTTTGAATATTACCTCCATCATTAACATTATTATTATCAAGAAGAATAGTAGATAATGGTGTTGGGACAGGATGAACTGTTTATCCTCCTTTATCAAGAGGTTTAGCTCATTCGGGTTCTTGTGTTGATTTAGCTATTTTTTCTTTACATTTAGCTGGTATTTCATCTATTTTAGGAGCTGTAAATTTTATTACTACTATTTTAAATATACGTTGTGTTGGAATAAATATAGATCGTATACCTTTATTTGTTTGATCAGTTTTGATTACTGCTATTTTATTATTATTATCTTTACCAGTATTAGCAGGAGCAATTACTATATTATTAACAGATCGTAATTTAAATACTTCTTTTTTTGATCCAGCAGGAGGAGGAGATCCAATTTTATATCAACATTTATTT
>IBIHP144-20|Macroscytus brunneus|COI-5P|MW536058
AACCCTTTATTTCATATTCGGTATATGAAGAGGACTAGTAGGTACAGCCATAAGATGAATTATCCGAATTGAACTAGGACAACCAGGAATATTCATTGGAGATGATCAAATCTATAATGTTATTGTAACAGCTCATGCATTTATCATAATTTTCTTCATAGTTATGCCTGTTATAATTGGAGGTTTTGGTAACTGATTAGTACCTTTAATAATCGGTGCCCCAGATATAGCCTTTCCACGAATAAATAATATAAGATTTTGACTTTTACCCCCTTCATTAACCCTCTTAATTGTTAGAAGAACAGTAGAAATAGGTGCAGGAACAGGATGAACCGTTTACCCCCCATTATCAAGCAACCTTTCACATAGAGGAGCATCAGTAGATTTAGCAATCTTCTCATTACATTTAGCTGGGGTATCATCTATTCTAGGGGCAGTAAATTTTATTTCAACTATCATTAACATACGACCAGCCGGGATAACTCCAGAACGAACACCTTTATTTGTGTGATCAGTAGGAATTACTGCTTTACTATTACTACTATCATTGCCTGTACTAGCTGGAGCTATTACCATATTATTAACAGATCGAAACTTCAATACATCATTCTTTGACCCTTCAGGAGGAGGGGACCCTATTCTATATCAACACCTTTTC
>IBIHP145-20|Macroscytus brunneus|COI-5P|MW535979
AACCCTTTATTTCATATTCGGTATATGAAGAGGACTAGTAGGTACAGCCATAAGATGAATTATCCGAATTGAACTAGGACAACCAGGAATATTCATTGGAGATGATCAAATCTATAATGTTATTGTAACAGCTCATGCATTTATCATAATTTTCTTCATAGTTATGCCTGTTATAATTGGAGGTTTTGGTAACTGATTAGTACCTTTAATAATCGGTGCCCCAGATATAGCCTTTCCACGAATAAATAATATAAGATTTTGACTTTTACCCCCTTCATTAACCCTCTTAATTGTTAGAAGAACAGTAGAAATAGGTGCAGGAACAGGATGAACCGTTTACCCCCCATTATCAAGCAACCTTTCACATAGAGGAGCATCAGTAGATTTAGCAATCTTCTCATTACATTTAGCTGGGGTATCATCTATTCTAGGGGCAGTAAATTTTATTTCAACTATCATTAACATACGACCAGCCGGGATAACTCCAGAACGAACACCTTTATTTGTGTGATCAGTAGGAATTACTGCTTTACTATTACTACTATCATTGCCTGTACTAGCTGGAGCTATTACCATATTATTAACAGATCGAAACTTCAATACATCATTCTTTGACCCTTCAGGAGGAGGGGACCCTATTCTATATCAACACCTTTTC
>IBIHP150-20|Stenodema laevigata|COI-5P|MW536092
CACCCTATATTTTATGTTTGGAATATGGGCAGGAATATTAGGGACATCATTAAGATGAATTATCCGAATTGAATTAGGAATACCAGGATCATTTATTGGAGATGATCAAACATATAATGTAGTAGTTACAGCCCATGCCTTCATTATAATTTTTTTTATAGTTATACCAATTATAATTGGAGGATTCGGAAATTGACTAGTCCCATTAATGATCGGAGCACCTGATATAGCATTCCCACGAATAAATAATATAAGATTTTGACTACTGCCCCCTTCAATCACCCTTTTAACAATAAGAAGAATTGTAGAAAATGGGGCTGGGACTGGATGAACAGTTTACCCCCCATTATCAGCTAATATTTCACATAATGGGGCATCAGTAGATTTAGCAATCTTTTCATTACACCTTGCAGGTGTATCATCTATTTTAGGAGCAGTAAACTTTATTTCAACAATCATTAACATACGGCCAAATGGAATAAGACCCGAACGTATTCCATTATTTGTTTGATCAGTAGGAATCACTGCATTATTACTATTACTTTCACTACCAGTATTAGCTGGTGCTATCACTATATTATTAACTGATCGAAATTTTAATACATCATTCTTTGACCCGGCAGGGGGGGGAGATCCTATTCTCTACCAACATTTATTC
>IBIHP152-20|Heterocordylus tibialis|COI-5P|MW536054
AACTCTATACTTCATATTCGGAATATGGGCAGGAATATTAGGAACCTCGTTAAGATGAATCATCCGCATCGAGTTAGGAATACCAGGCTCATTCATCGGAGATGATCAAACATACAATGTAGTTGTCACTGCTCATGCATTTATTATAATTTTCTTTATAGTTATACCAATCATAATTGGTGGTTTCGGAAACTGACTAGTCCCATTAATAATTGGGGCTCCTGATATAGCCTTCCCGCGAATAAACAATATAAGATTCTGATTACTCCCTCCTTCAATCACACTATTAATCATAAGAAGAATCATTGAAAATGGAGCAGGAACTGGTTGAACAGTTTACCCTCCCCTCTCAGGAAACATTTCACATAACGGAAGATGTGTTGATTTAGCAATCTTCTCATTACACCTAGCAGGTGTATCATCAATCTTAGGGGCCGTAAATTTCATTTCAACTATCTTAAATATACGACCAGCAGGGATAACCCTTGAACGAATTCCCCTATTTGTTTGATCCGTTGGGATCACTGCCCTTCTTCTTTTATTATCACTCCCCGTACTTGCAGGTGCAATCACAATACTACTTACCGACCGTAACTTCAATACATCATTCTTTGATCCAGCTGGGGGTGGTGACCCAATCTTATACCAACACCTATTT
>IBIHP164-20|Empicoris rubromaculatus|COI-5P|MW536083
AAGTCTCTACTTTTTGCTTGGAATTTGAGCTGGAGTGCTGGGGACTTCTATAAGTTGAGTTATTCGAATTGAATTAAGAAACCCGGGTTCTTTTATTGGAGACGATCAAATTTATAACGTAATTGTCACTGCACACGCTTTTGTAATAATTTTTTTTATAGTTATACCTATTATAATTGGTGGATTTGGAAACTGACTTGTGCCTCTTATAATTGGTGCCCCTGATATGGCATTTCCACGAATGAATAATATAAGATTTTGACTTTTACCTCCTTCTCTAACATTACTTCTTATAAGAAGAATAGCTGAAAGAGGGGCGGGAACTGGTTGAACGGTGTATCCACCCCTTTCTACTAATATATCTCATATAGGTGCCTCAGTTGATTTAGCCATTTTTAGACTACACCTAGCAGGTATTAGATCTATTTTAGGAGCAGTAAATTTTATTTCAACAATTATTAATATACGACCACAAGAAATAACACCTGAACGAATTCCCTTATTTGTGTGGTCAGTTGGAATTACAGCACTTCTATTGCTTTTGAGACTGCCAGTTCTAGCTGGTGCTATTACTATATTATTGACAGACCGAAACTTTAATACTTCATTTTTTGACCCAGCAGGAGGGGGAGATCCCATTCTATATCAACATTTATTT
>IBIHP168-20|Capsodes flavomarginatus|COI-5P|MW536045
CACCCTATATTTTATCTTCGGAATATGAGCAGGAATATTAGGTACATCACTAAGATGAATCATCCGAATCGAGCTAGGAATAGCTGGGTCATTTATTGGTGATGATCAAACATATAATGTAATCGTTACAGCACACGCATTCATTATAATTTTCTTTATAGTAATACCAATTATAATTGGAGGATTCGGAAACTGACTAGTACCATTAATAATTGGAGCACCTGACATAGCATTCCCACGAATAAATAATATAAGATTCTGACTACTACCACCATCAATCACTTTATTAACCATAAGAAGAATTATTGAAAACGGGGCAGGAACTGGGTGAACAGTATATCCACCATTATCAGCGAATATCTCCCATAACGGAGCATCCGTTGACTTAGCAATTTTCTCACTACACTTAGCAGGTGTATCATCAATCCTAGGAGCAGTAAACTTTATCTCAACAATCATCAATATACGCTCAATAGGAATATCAGCTGAGCGAATCCCACTCTTCGTTTGATCAGTAGGAATTACTGCTTTATTACTACTATTATCTTTACCAGTATTAGCCGGAGCTATCACAATATTATTAACAGATCGAAACTTCAATACATCATTCTTTGACCCTGCTGGAGGAGGAGACCCAATTCTATATCAACATTTATTT
>IBIHP169-20|Psallus ambiguus|COI-5P|MW536057
CACTTTATATTTTTTATTTGGAATATGAGCAGGAATATTAGGGACATCACTTAGATGAATTATTCGAATCGAACTTGGAATGCCTGGATCATTTATTGGTGATGACCAAACATATAATGTAGTAGTTACTGCACACGCATTCGTCATAATTTTCTTCATAGTTATACCTATTATAATCGGAGGATTTGGAAACTGATTAGTACCACTAATAATTGGGGCCCCCGACATAGCATTTCCACGAATAAATAATATAAGATTCTGACTACTACCGCCATCAATTTCACTATTAATTATAAGAAGTATTGTAGAAAACGGGGCAGGTACTGGATGAACAGTATACCCGCCCCTATCATCTAATATCTCCCATGCAGGAGCTTCTATTGATCTAGCAATTTTTTCACTCCATTTAGCCGGAGTGTCATCAATTCTAGGGGCAGTAAATTTTATCTCAACAATCATTAATATACGACCAGCCGGAATAACAGCTGAGCGAATTCCCTTATTTGTATGATCAGTAGGAATTACAGCACTACTATTACTTTTATCGTTACCAGTACTAGCTGGAGCAATCACTATATTACTAACAGACCGTAATTTCAACACATCCTTCTTTGACCCTGCGGGTGGGGGAGACCCAATTTTATACCAACACTTATTT
>IBIHP173-20|Ctenarytaina spatulata|COI-5P|MW536065
GATACTTTATTTTATATTTGGAATTTGATCAGGATTATTTGGATTATCATTAAGTATCATCATTCGACTTGAACTTAGACAATCTTCCCCCTTATTAATTAATGATCAAATTTATAATAGATTAGTTACAGCTCATGCTTTCATTATAATTTTTTTTATAACTATACCTGTAATTATTGGAGGATTCGGAAACTGACTTGTTCCTATTATAATTGGAGCTCCAGATATAGCATTCCCTCGACTTAATAATTTAAGATTTTGGCTACTCATTCCTTCTATTTATCTACTCATTATAAGAAGACTTATTGATCAGGGAGTAGGTACTGGATGAACAGTATACCCTCCTCTTTCTAATTCTATATTCCACAGAGGCTACTCTGTAGATACCGCTATTTTTTCGTTGCACTTAGCAGGAATTTCTTCTATTTTAGGAGCTATTAACTTTATTACTACTATCGTAAATATACGATCTTCACTGTACCCTTTAGAAAAGATACCTTTATTTGTTTGATCAGTATTAATTACAGCAATTTTACTTTTATTATCTTTACCTGTACTAGCAGGTGCCATTACTATACTGCTAACTGATCGAAATTTCAATACATCGTTTTTTGATCCTAGTGGAGGGGGAGATCCAATCCTATACCAACACTTATTT
>IBIHP175-20|Glycaspis brimblecombei|COI-5P|MW536024
TACGCTTTATTTTATTTTTGGGATCTGAGCTGGATTAATTGGTTTATCATTGAGTTTAATTATTCGTTTAGAATTAAGTCAGTCTTCTGCTTTTCTTATAAATGATCAAATTTATAATAGAATTGTTACAGCTCATGCATTCATTATAATTTTTTTTATGACAATACCTATTATTATTGGAGGATTCGGTAATTGACTGGTCCCTATCATGATTGGAGCTCCTGACATATCTTTTCCTCGATTAAATAATTTAAGCTTTTGGCTTTTAATTCCTTCACTTTTTTTACTTATTATAAGTGCTTTAATTGATCAAGGTGCTGGGACTGGTTGAACAGTGTACCCCCCTCTCTCAAACAGAATTTTTCATAGTGGCTATTCAGTTGATGTGGCTATTTTTTCTTTACATTTAGCAGGTATTTCTTCTATTTTAGGGGCTATCAATTTTATTACTACGATTTTGAATATGCGTTCTTCTTTATATTCGTTGGAAAAAATGCCTTTATTTGTGTGGTCTGTTTTGATTACAGCTTTCCTTCTACTTCTCTCTCTACCAGTTTTAGCTGGTGCAATTACTATACTTTTAACGGATCGAAACTTAAATACTTCATTTTTTGACCCCAGAGGGGGAGGGGACCCAATTCTTTACCAACATCTATTT
>IBIHP176-20|Glycaspis brimblecombei|COI-5P|MW535997
TACGCTTTATTTTATTTTTGGGATCTGAGCTGGATTAATTGGTTTATCATTGAGTTTAATTATTCGTTTAGAATTAAGTCAGTCTTCTGCTTTTCTTATAAATGATCAAATTTATAATAGAATTGTTACAGCTCATGCATTCATTATAATTTTTTTTATGACAATACCTATTATTATTGGAGGATTCGGTAATTGACTGGTCCCTATCATGATTGGAGCTCCTGACATATCTTTTCCTCGATTAAATAATTTAAGCTTTTGGCTTTTAATTCCTTCACTTTTTTTACTTATTATAAGTGCTTTAATTGATCAAGGTGCTGGGACTGGTTGAACAGTGTACCCCCCTCTCTCAAACAGAATTTTTCATAGTGGCTATTCAGTTGATGTGGCTATTTTTTCTTTACATTTAGCAGGTATTTCTTCTATTTTAGGGGCTATCAATTTTATTACTACGATTTTGAATATGCGTTCTTCTTTATATTCGTTGGAAAAAATGCCTTTATTTGTGTGGTCTGTTTTGATTACAGCTTTCCTTCTACTTCTCTCTCTACCAGTTTTAGCTGGTGCAATTACTATACTTTTAACGGATCGAAACTTAAATACTTCATTTTTTGACCCCAGAGGGGGAGGGGACCCAATTCTTTACCAACATCTATTT
>IBIHP179-20|Eupelix cuspidata|COI-5P|MW536080
AACTTTATATTTTCTATTTGGAATTTGATCAGGAATAATTGGAATAATATTAAGAATAATTATCCGAATTGAATTAACACAACCTGGATTATTTTTATCTAATAACCAAATATATAATGTAATCGTTACATCACATGCATTCATTATAATTTTCTTTATAGTTATACCAATTATAATTGGTGGGTTTGGAAATTGACTTCTACCATTAATAATTGGAGCACCTGATATAGCATTTCCCCGACTTAATAATATAAGATTCTGATTATTACCTCCATCATTAACACTACTTATTACAAGATCATTAGTAGAAAGAGGAACAGGAACAGGATGAACAGTGTACCCCCCATTATCTAGAAACTTAGCACATTCAGGACCAAGAGTTGACATGTCAATTTTTTCTCTTCACCTAGCAGGAATCTCATCAATTCTAGGAGCAGTAAATTTTATTACAACTGTAATTAACATACGGTCTAACGGAATAACAATAACACGGACCCCTCTATTTGTATGATCAGTACTAATCACAGCAGTATTACTACTTCTTTCATTACCTGTTTTAGCAGGTGCAATCACAATACTATTAACAGACCGAAATATTAATACAACATTCTTTGACCCTTCAGGAGGGGGAGATCCTATTTTATATCAACACTTATTT
>IBIHP182-20|Aphrophora alni|COI-5P|MW535978
AACATTATATTTTTTATTTGGTATTTGATCAGGTATAATTGGTACAACTTTAAGATTATTAATTCGGGTTGAATTGGGACAACCCGGATCATTTATTGGAGATGATCAAATTTATAATGTTATTGTTACTGCTCACGCTTTTATTATAATTTTTTTTATAGTTATACCAATTATAATTGGTGGCTTTGGAAATTGATTAGTTCCTTTAATAATTGGTGCTCCTGATATAGCTTTTCCTCGTATAAATAATATAAGATTTTGAATACTTCCTCCTTCATTAACATTATTGTTATCAAGAAGTATAGTAGATAATGGTGTAGGAACTGGTTGAACTGTTTATCCTCCTTTATCAAGAGGTATTGCTCATTCAGGTTCTTGTGTAGATTTAGCTATTTTTTCTCTTCATTTAGCCGGAGTCTCATCTATTTTAGGAGCTGTAAATTTTATTACTACTATTTTTAATATACGATCTATTGGGATAAATATAGATCGAACTCCATTATTTGTTTGATCAGTTTTAATTACAGCTATTTTATTACTATTATCTTTACCTGTTCTTGCAGGAGCAATCACTATATTATTAACTGATCGTAATTTAAATACATCTTTTTTTGATCCAGCAGGTGGAGGTGATCCAATTTTGTATCAACATTTATTT
>IBIHP183-21|Siphanta acuta|COI-5P|MW535981
TACTCTCTACTTCATTTTAGGGATTTGATCAGGATTAATAGGTATAATAATAAGAATAATTATTCGAATAGAATTATCTCAACCAGGTTCAATAATCAAAAATGATCAAATTTACAATACGGTTGTGACTGCACACGCATTTATTATAATCTTTTTCATGGTTATACCTATCATAATTGGAGGTTTTGGAAATTGATTAGTACCATTAATAATTGGAGCTCCTGATATGGCTTTCCCACGAATAAACAACATAAGATTTTGACTGTTGCCTTCATCATTAACCTTACTTCTAGCAAGATCATTTTCAGGGACAGGTTCAGGAACGGGATGAACAGTATACCCTCCTCTTTCAGGCCAAGAAGCCCACTCTGGCCCATCTGTAGATTTAACAATCTTTTCACTACATACTGCAGGTATTAGATCTATTATAGGAGCAATTAATTTTATATCCACTATCTTCAATATACGAACTACAGGAATAACATTAGAAAAAACACCACTATTTTGTTGATCAGTACTAATTACGGCAGTATTATTATTAATTTCACTACCAGTATTAGCAGGCGCAATTACTATACTAATTATAGACCGAAATTTCAATACATCCTTTTTTGATCCTTCAGGAGGAGGAGACCCTATTTTATACCAACATCTTTTC
>IBIHP184-21|Paracorixa concinna|COI-5P|MW536062
AACACTATATTTCATTTTTGGTATTTGATCAGGAATAGTGGGAACATCACTTAGATGATTAATTCGAATTGAACTGGGTCAGCCAGGATCATTTATTGGGGACGATCAAATTTATAATGTAATTGTTACTGCCCATGCATTTATTATAATTTTCTTCATGGTTATACCTATTATAATTGGAGGATTTGGAAACTGATTAGTACCTTTAATAATTGGGGCTCCTGATATGGCATTTCCCCGAATAAATAATATAAGCTTCTGATTATTACCCCCATCTCTAACCCTACTTCTATCAAGAAGTTTTGTAAATTCGGGGGCAGGTACAGGATGAACAGTATACCCCCCACTATCAAGAAATTTAACACATAGAGGAGCATCAGTAGATTTAGCAATTTTCTCTTTACATTTAGCAGGTGTCTCATCAATTTTAGGAGCCATTAATTTTATTTCAACTATTATTAATATACGAGTAATAGGAATAACTCCTGAACGAACTCCCCTATTTGTATGATCAGTAGGAATTACTGCCCTCCTTCTTCTACTGTCTCTACCAGTACTTGCTGGAGCTATTACTATATTATTAACAGACCGTAATTTTAATACATCATTTTTTGATCCAGCTGGAGGTGGTGATCCTATTTTATATCAACACTTATTC
>IBIHP185-21|Eutettix variabilis|COI-5P|MW536051
AACTTTATATTTCATTTTTGGAATCTGGTCAGGAATGTTAGGAATAATATTAAGTATAATTATTCGTATTGAGTTAGCCCAACCTGGATCATTTATTAATGATGATCAAACTTATAATGTAATTGTTACTTCACATGCTTTTATTATAATCTTCTTCATAGTAATACCAATCATGATTGGTGGATTCGGAAATTGACTATTACCTTTAATAATTGGAGCTCCTGACATAGCATTTCCCCGACTTAATAATATAAGATTTTGACTTTTACCTCCAGCACTTACACTTCTTCTTTCAAGTTCACTTGTTGAAATAGGTGTAGGTACTGGATGAACAGTGTACCCACCATTATCTAGAAATATTGCTCACTCAGGCCCAAGAGTTGACATATCAATTTTTTCTTTACACTTAGCAGGAATCTCATCTATTCTAGGGGCAGTTAATTTCATTACTACAGTAATAAATATACGACCTACAGGAATGTCCATAGAACGAACCCCACTATTTGTATGATCTGTATTAATTACAGCTATCCTTCTATTACTATCTCTACCAGTATTAGCAGGTGCCATCACCATACTACTTACAGACCGTAATATTAATACAACATTTTTTGACCCTGCAGGTGGTGGAGACCCTATTCTTTATCAACACTTATTT
>IBIHP186-21|Elasmostethus interstinctus|COI-5P|MW536008
AACACTATATTTTCTATTTGGAATATGAGCAGGTATAGTAGGTACAGCCATAAGATGAATCATTCGAATTGAATTAAGACAGCCTAGATCATTTATTGGGGATGATCAAATCTACAATGTAGTAGTAACAGCTCATGCATTTATTATAATTTTCTTCATAGTTATACCAATTATAATTGGGGGGTTTGGAAACTGATTAGTGCCCTTAATAATTGGAGCACCTGATATAGCATTCCCACGAATAAATAATATAAGATTTTGGTTATTACCCCCTTCATTAACACTATTATTAATTAGAAGACTGGCTGAATCAGGAGTAGGTACTGGTTGAACAGTTTACCCTCCTTTATCAAGTAATTTAGCACATAGAGGAGTATCCGTTGATTTAGCAATCTTTTCCTTACATTTAGCAGGAGTATCATCAATCCTAGGAGCAGTAAATTTCATCTCAACTATTATTAATATACGACCAACAGGTATATTACCAGAACGAGTACCTTTATTTGTATGATCAGTAGGAATTACTGCATTACTTTTATTATTATCATTACCAGTGCTTGCTGGAGCAATTACAATATTATTAACTGATCGAAATTTTAATACATCATTCTTTGATCCTTCTGGAGGGGGAGACCCAATTCTATATCAACATTTATTT
>IBIHP187-21|Corixa punctata|COI-5P|MW536081
AACCCTATACTTTATTTTCGGAATTTGATCGGGTATAGTGGGAACATCACTTAGATGATTAATTCGAATTGAATTGGGGCAACCCGGATCGTTTATTGGAGATGACCAAATCTATAATGTAATTGTAACAGCCCATGCATTTATTATAATTTTCTTTATAGTTATGCCCATTATAATTGGTGGGTTTGGGAATTGATTGGTACCTTTAATAATTGGAGCCCCTGATATGGCATTCCCACGAATAAATAATATAAGATTTTGATTATTACCACCATCTTTAACCCTACTCCTATCAAGAAGATTTGTAAACTCAGGAGCGGGGACAGGATGAACAGTCTACCCGCCCCTATCAAGTAATTTAACCCACAGAGGGGCATCTGTAGATTTAGCAATCTTCTCACTACATTTAGCAGGTGTTTCATCAATTCTTGGGGCCATTAACTTCATCTCAACTATTATTAATATGCGAGTATTGGGTATAACCCCCGAACGAACACCACTATTCGTGTGATCTGTAGGTATTACAGCACTTCTATTACTACTATCCTTACCGGTATTAGCAGGAGCTATTACTATGCTACTAACAGACCGAAATTTTAATACTTCATTCTTCGACCCTGCAGGAGGGGGAGACCCAATTCTATATCAACACCTATTT
>IBIHP189-21|Centrocoris spiniger|COI-5P|MW536019
CACACTTTATTTCATCTTCGGTATATGGGCAGGAATAGTTGGTTCTTCTTTAAGATGAATTATTCGTATTGAATTAGGTCAACCAGGTTCATTTATTGGAGATGACCAAATTTATAATGTAATTGTTACAGCTCACGCCTTTATTATAATTTTCTTTATAGTTATACCTATTATAATTGGGGGTTTTGGAAATTGACTAGTTCCTTTAATAATTGGAGCCCCTGATATAGCTTTCCCACGAATAAATAATATAAGATTCTGACTTTTACCACCTTCATTAACTCTTTTATTAACTAGTAGAATAGTTGAAAAGGGGGCTGGAACAGGATGAACAGTTTACCCTCCTCTATCAAGAAATTTATCTCATAGAGGAGCTTCGGTCGACTTAGCTATTTTCTCTTTGCATTTAGCAGGTGTCTCTTCAATTTTAGGAGCTGTAAATTTCATCTCAACTATTATTAACATACGGCCAGTTGGTATATCCCCAGAACGTACCCCATTGTTCGTATGATCTGTAGGCATTACAGCTTTATTACTATTATTATCCTTACCAGTTCTAGCAGGAGCCATTACCATACTTTTAACAGATCGAAATTTTAATACAACCTTTTTTGATCCTACTGGTGGAGGAGACCCAATCTTATATCAGCATTTATTC
>IBIHP191-21|Fieberiella florii|COI-5P|MW536009
AACAATGTATTTCCTATTCGGAATTTGGTCTGGTATACTAGGAATAATATTAAGAATAATTATTCGAATTGAGTTAGCTCAACCTGGATCATTTATTAATAATGACCAAGCATATAATGTTATTGTTACATCACATGCATTTATTATAATTTTCTTTATAGTTATACCTATCATAATTGGTGGATTTGGTAATTGATTGGTTCCTTTAATAATTGGTGCACCAGATATAGCTTTCCCTCGATTAAATAATATAAGATTCTGATTACTACCCCCATCATTAACTCTTCTACTATCGAGATCAATAATTGAAATAGGAACTGGAACAGGTTGAACAGTTTACCCGCCACTCTCTTCTAATATTGCTCACTCAGGAGCTAGAGTTGACCTATCAATTTTTTCTCTTCACCTTGCTGGGGTTTCATCAATTCTAGGAGCTATTAATTTTATTACAACAGTAATAAATATACGTCCAGTAGGTATACCTTTAGAAAAAACACCTTTATTTGTTTGATCAGTATTAATTACTGCTATTTTATTACTATTATCACTTCCAGTATTAGCTGGAGCTATTACCATATTATTAACCGACCGAAATATTAATACATCATTTTTTGATCCATCAGGAGGAGGTGATCCTATTTTATATCAACATTTATTT
>IBIHP192-21|Corixa punctata|COI-5P|MW536011
AACCCTATACTTTATTTTCGGAATTTGATCGGGTATAGTGGGAACATCACTTAGATGATTAATTCGAATTGAATTGGGGCAACCCGGATCATTTATTGGAGATGACCAAATCTATAATGTAATTGTAACAGCCCATGCATTTATTATAATTTTCTTTATAGTTATGCCCATTATAATTGGTGGGTTTGGGAATTGATTGGTACCTTTAATAATTGGAGCCCCTGATATGGCATTCCCACGAATAAATAATATAAGATTTTGATTATTACCACCATCTTTAACCCTACTCCTATCAAGAAGATTTGTAAACTCAGGAGCGGGGACAGGATGAACAGTCTACCCGCCCCTATCAAGTAATTTAACCCACAGAGGGGCATCTGTAGATTTAGCAATCTTCTCACTACATTTAGCAGGTGTTTCATCAATTCTTGGGGCCATTAACTTCATCTCAACTATTATTAATATGCGAGTATTGGGTATAACCCCCGAACGAACACCACTATTCGTGTGATCTGTAGGTATTACAGCACTTCTATTACTACTATCCTTACCGGTATTAGCAGGAGCTATTACTATGCTACTAACAGACCGAAATTTTAATACTTCATTCTTCGACCCTGCAGGAGGGGGAGACCCAATTCTATATCAACACCTATTT
